# Supplementary material for: SARS-CoV-2 outbreak in a tri-national urban area is dominated by a B.1 lineage variant linked to a mass gathering event
Source: PLoS Pathog. 2021 Mar 19;17(3):e1009374. doi: 10.1371/journal.ppat.1009374 (PMC8011817; doi:10.1371/journal.ppat.1009374)
Supplement: S1 File — (JSON) [file ppat.1009374.s013.json]

{"meta":{"build_url":"https://github.com/nextstrain/ncov","colorings":[{"key":"num_date","title":"Sampling date","type":"continuous"},{"key":"gt","title":"Genotype","type":"categorical"},{"key":"country","scale":[["Algeria","#A6CEE3"],["Spain","#1F78B4"],["China","#B2DF8A"],["Argentina","#33A02C"],["Australia","#FB9A99"],["Austria","#E31A1C"],["Belgium","#FF7F00"],["Bosnia and Herzegovina","#CAB2D6"],["Brazil","#6A3D9A"],["Brunei","#FFFF99"],["Cambodia","#B15928"],["Canada","#9E0142"],["Chile","#D53E4F"],["Colombia","#F46D43"],["Costa Rica","#FDAE61"],["Croatia","#FEE08B"],["Cyprus","#FFFFBF"],["Czech Republic","#E6F598"],["Democratic Republic of the Congo","#ABDDA4"],["Denmark","#66C2A5"],["Ecuador","#3288BD"],["Egypt","#5E4FA2"],["United Kingdom","#7FC97F"],["Finland","#FDC086"],["France","#FFFF99"],["Gambia","#386CB0"],["Georgia","#F0027F"],["Germany","#BF5B17"],["Greece","#666666"],["Guam","#D95F02"],["Hong Kong","#7570B3"],["Hungary","#E7298A"],["Iceland","#66A61E"],["India","#E6AB02"],["Indonesia","#A6761D"],["Iran","#1B9E77"],["Ireland","#666666"],["Israel","#67001F"],["Italy","#B2182B"],["Jamaica","#D6604D"],["Japan","#F4A582"],["Jordan","#FDDBC7"],["Kazakhstan","#FFFFFF"],["Kenya","#E0E0E0"],["South Korea","#BABABA"],["Kuwait","#878787"],["Latvia","#4D4D4D"],["Lebanon","#1A1A1A"],["Luxembourg","#FFFFB3"],["Malaysia","#BEBADA"],["Mexico","#FB8072"],["Morocco","#80B1D3"],["Nepal","#FDB462"],["Netherlands","#B3DE69"],["New Zealand","#FCCDE5"],["Nigeria","#D9D9D9"],["Norway","#BC80BD"],["Oman","#CCEBC5"],["Pakistan","#FFED6F"],["Panama","#FFFFFF"],["Peru","#F0F0F0"],["Philippines","#D9D9D9"],["Poland","#BDBDBD"],["Portugal","#969696"],["USA","#737373"],["Russia","#40004B"],["Saudi Arabia","#762A83"],["Senegal","#9970AB"],["Singapore","#C2A5CF"],["Slovakia","#E7D4E8"],["Slovenia","#F7F7F7"],["South Africa","#D9F0D3"],["Sri Lanka","#A6DBA0"],["Sweden","#5AAE61"],["Switzerland","#000000"],["Taiwan","#1B7837"],["Thailand","#00441B"],["Tunisia","#BEBADA"],["Turkey","#FB8072"],["Uganda","#80B1D3"],["United Arab Emirates","#FDB462"],["Uruguay","#B3DE69"],["Vietnam","#FCCDE5"]],"title":"Country","type":"categorical"},{"key":"location","title":"Location","type":"categorical"},{"key":"country_exposure","title":"Country of exposure","type":"categorical"},{"key":"region","scale":[["Oceania","#1B9E77"],["Africa","#D95F02"],["Europe","#7570B3"],["South America","#E7298A"],["North America","#66A61E"],["Asia","#E6AB02"]],"title":"Region","type":"categorical"},{"key":"age","title":"Age","type":"continuous"},{"key":"pangolin_lineage","scale":[["A","#000000"],["A.1","#D95F02"],["A.1.1","#D95F02"],["A.2","#808080"],["A.3","#7570B3"],["A.5","#7570B3"],["A.6","#7570B3"],["A.p7","#7570B3"],["B","#A6CEE3"],["B.1","#1f78b4"],["B.1.1","#b2df8a"],["B.1.1.1","#33a02c"],["B.1.1.10","#fb9a99"],["B.1.1.17","#23800e"],["B.1.1.5","#23800e"],["B.1.1.6","#e31a1c"],["B.1.1.7","#23800e"],["B.1.1.8","#23800e"],["B.1.1.p11","#23800e"],["B.1.12","#23800e"],["B.1.22","#23800e"],["B.1.3","#23800e"],["B.1.32","#23800e"],["B.1.36","#23800e"],["B.1.37","#23800e"],["B.1.5","#fdbf6f"],["B.1.5.1","#23800e"],["B.1.5.4","#23800e"],["B.1.6","#23800e"],["B.1.8","#ff7f00"],["B.1.p21","#23800e"],["B.1.p42","#23800e"],["B.1.p9","#23800e"],["B.10","#cab2d6"],["B.16","#E6AB05"],["B.2","#6a3d9a"],["B.2.1","#ffff99"],["B.2.2","#A6761D"],["B.2.4","#A6761D"],["B.2.5","#A6761D"],["B.2.6","#A6761D"],["B.2.7","#A6761D"],["B.3","#b15928"],["B.4","#576334"],["B.5","#666666"],["B.6","#666666"],["B.7","#666666"],["B.9","#666666"],["B.p11","#E7298A"]],"title":"Pangolin lineage","type":"categorical"},{"key":"GISAID_clade","scale":[["19A","#E41A1C"],["19B","#377EB8"],["20A","#4DAF4A"],["20B","#984EA3"],["20C","#FF7F00"]],"title":"GISAID Clade","type":"categorical"}],"display_defaults":{"branch_label":"clade","color_by":"country","distance_measure":"num_date","geo_resolution":"country","map_triplicate":true},"filters":["recency","clade_membership","region","country","division","location","host","author"],"genome_annotations":{"E":{"end":26472,"seqid":"config/NC_045512_SARSCov2_ref.gb","start":26245,"strand":"+","type":"CDS"},"M":{"end":27191,"seqid":"config/NC_045512_SARSCov2_ref.gb","start":26523,"strand":"+","type":"CDS"},"N":{"end":29533,"seqid":"config/NC_045512_SARSCov2_ref.gb","start":28274,"strand":"+","type":"CDS"},"ORF10":{"end":29674,"seqid":"config/NC_045512_SARSCov2_ref.gb","start":29558,"strand":"+","type":"CDS"},"ORF3a":{"end":26220,"seqid":"config/NC_045512_SARSCov2_ref.gb","start":25393,"strand":"+","type":"CDS"},"ORF6":{"end":27387,"seqid":"config/NC_045512_SARSCov2_ref.gb","start":27202,"strand":"+","type":"CDS"},"ORF7a":{"end":27759,"seqid":"config/NC_045512_SARSCov2_ref.gb","start":27394,"strand":"+","type":"CDS"},"ORF8":{"end":28259,"seqid":"config/NC_045512_SARSCov2_ref.gb","start":27894,"strand":"+","type":"CDS"},"S":{"end":25384,"seqid":"config/NC_045512_SARSCov2_ref.gb","start":21563,"strand":"+","type":"CDS"},"nuc":{"end":29903,"seqid":"config/NC_045512_SARSCov2_ref.gb","start":1,"strand":"+","type":"source"},"orf1ab":{"end":21555,"seqid":"config/NC_045512_SARSCov2_ref.gb","start":266,"strand":"+","type":"CDS"}},"geo_resolutions":[{"demes":{"Aichi":{"latitude":35.067543,"longitude":137.334061},"Alken":{"latitude":50.877283,"longitude":5.289834},"Arbre":{"latitude":50.611772,"longitude":3.817121},"Armenia":{"latitude":4.539019,"longitude":-75.680551},"Auckland":{"latitude":-36.8314,"longitude":174.7606},"Bangkok":{"latitude":13.803139,"longitude":100.491612},"Barasoain":{"latitude":42.604612,"longitude":-1.645399},"Barranquilla":{"latitude":10.987216,"longitude":-74.805576},"Bello":{"latitude":6.337338,"longitude":-75.551569},"Berlicum":{"latitude":51.6789,"longitude":5.4012},"Boston":{"latitude":42.35475,"longitude":-71.061299},"Bourg-en-Bresse":{"latitude":46.206861,"longitude":5.229144},"Brasilia":{"latitude":-15.814189,"longitude":-47.875543},"Brest":{"latitude":48.398586,"longitude":-4.493766},"Brisbane":{"latitude":-27.484246,"longitude":153.026118},"Bronx":{"latitude":40.858846,"longitude":-73.864979},"Bucaramanga":{"latitude":7.112728,"longitude":-73.129549},"Budapest":{"latitude":47.482728,"longitude":19.084269},"Cali":{"latitude":3.4516,"longitude":-76.532},"Cartagena":{"latitude":10.400866,"longitude":-75.503036},"Chateau-Thierry":{"latitude":49.048053,"longitude":3.390023},"Chicago":{"latitude":41.858966,"longitude":-87.637242},"Chungcheongnam":{"latitude":36.685948,"longitude":126.799198},"Clayton":{"latitude":-37.9152,"longitude":145.127165},"Comines":{"latitude":50.749249,"longitude":3.221643},"Contamines":{"latitude":45.820585,"longitude":6.72773},"Couthuin":{"latitude":50.5315,"longitude":5.1225},"Cucuta":{"latitude":7.907734,"longitude":-72.507857},"Dasman":{"latitude":29.386491,"longitude":47.999895},"Deinze":{"latitude":50.9875,"longitude":3.5236},"Delft":{"latitude":52.0116,"longitude":4.3571},"Diemen":{"latitude":52.339,"longitude":4.9592},"Dongguan":{"latitude":22.992389,"longitude":113.74483},"Duesseldorf":{"latitude":51.22166,"longitude":6.75289},"Etterbeek":{"latitude":50.833658,"longitude":4.394661},"Eupen":{"latitude":50.6292,"longitude":6.0337},"Florianopolis":{"latitude":-27.581052,"longitude":-48.481313},"Foshan":{"latitude":23.018766,"longitude":113.121428},"Garches":{"latitude":48.8461,"longitude":2.1887},"Gilgit":{"latitude":35.880589,"longitude":74.448161},"Gold Coast":{"latitude":-28.019726,"longitude":153.39816},"Grand Princess Cruise Ship":{"latitude":38.308882,"longitude":-123.779663},"Grant County WA":{"latitude":47.209925,"longitude":-119.420874},"Guangzhou":{"latitude":23.123972,"longitude":113.292889},"Gyeonggi":{"latitude":37.397957,"longitude":127.380864},"Hangzhou":{"latitude":30.272732,"longitude":120.154501},"Hanoi":{"latitude":21.020191,"longitude":105.836099},"Harbin":{"latitude":45.743472,"longitude":126.645116},"Haulchin":{"latitude":50.3832,"longitude":4.081708},"Hawali":{"latitude":9.3378,"longitude":48.0235},"Heinsberg District":{"latitude":51.0499,"longitude":6.1163},"Helmond":{"latitude":51.4793,"longitude":5.657},"Hoegaarden":{"latitude":50.7743,"longitude":4.8927},"Hong Kong":{"latitude":22.3964,"longitude":114.1095},"Houten":{"latitude":52.0278,"longitude":5.163},"Huizhou":{"latitude":23.107144,"longitude":114.457913},"Hyderabad":{"latitude":17.431807,"longitude":78.416233},"Ibague":{"latitude":4.438643,"longitude":-75.190558},"Innsbruck":{"latitude":47.283507,"longitude":11.379467},"Ischgl":{"latitude":47.011789,"longitude":10.289683},"Kalisz":{"latitude":51.743335,"longitude":18.073619},"Kaohsiung":{"latitude":22.622632,"longitude":120.312435},"Kathmandu":{"latitude":27.712907,"longitude":85.323557},"Keqiao":{"latitude":30.0819,"longitude":120.4951},"King County":{"latitude":47.449221,"longitude":-121.864246},"Kolkata":{"latitude":22.543905,"longitude":88.374991},"Kyoto":{"latitude":35.007542,"longitude":135.768455},"L'Aquila":{"latitude":42.360082,"longitude":13.391087},"La Union":{"latitude":9.922919,"longitude":-84.001485},"Lishui":{"latitude":28.460681,"longitude":119.919147},"Longjumeau":{"latitude":48.6931,"longitude":2.2948},"Loon op zand":{"latitude":51.625527,"longitude":5.070262},"Los Angeles":{"latitude":34.029267,"longitude":-118.242865},"Luxembourg":{"latitude":49.607806,"longitude":6.130375},"Lyon":{"latitude":45.75787,"longitude":4.841293},"Maceio":{"latitude":-9.586654,"longitude":-35.721537},"Malaga":{"latitude":36.71869,"longitude":-4.432799},"Manado":{"latitude":1.487271,"longitude":124.842838},"Manaus":{"latitude":-3.126424,"longitude":-60.019807},"Manhattan":{"latitude":40.778542,"longitude":-73.96992},"Medellin":{"latitude":6.254779,"longitude":-75.578125},"Melbourne":{"latitude":-37.839042,"longitude":145.076343},"Milan":{"latitude":45.474,"longitude":9.177},"Milwaukee":{"latitude":43.058555,"longitude":-87.92353},"Montreux-Chateau":{"latitude":47.607677,"longitude":6.994181},"Munich":{"latitude":48.155742,"longitude":11.54938},"Nanchang":{"latitude":28.707143,"longitude":115.874137},"Nantes":{"latitude":47.203649,"longitude":-1.552453},"Nieuwendijk":{"latitude":51.7774,"longitude":4.8743},"Olsztyn":{"latitude":53.774711,"longitude":20.481482},"Orange County CA":{"latitude":33.689584,"longitude":-117.788718},"Orsay":{"latitude":48.703347,"longitude":2.187373},"Oss":{"latitude":51.762396,"longitude":5.530563},"Overijse":{"latitude":50.769757,"longitude":4.532583},"Palma":{"latitude":39.5696,"longitude":2.6502},"Palmira":{"latitude":3.534069,"longitude":-76.297658},"Paris":{"latitude":48.853884,"longitude":2.341738},"Pereira":{"latitude":4.804771,"longitude":-75.717885},"Perth":{"latitude":-31.942741,"longitude":115.841171},"Phoenix":{"latitude":33.433362,"longitude":-112.068786},"Popayan":{"latitude":2.458755,"longitude":-76.606118},"Puerto Santa Maria":{"latitude":36.526984,"longitude":-6.288553},"Qingdao":{"latitude":36.171557,"longitude":120.398496},"Queens":{"latitude":40.717328,"longitude":-73.795709},"Reims":{"latitude":49.253754,"longitude":4.03586},"Rennes":{"latitude":48.1173,"longitude":1.6778},"Rio de Janeiro":{"latitude":-22.89445,"longitude":-43.2099},"Rixensart":{"latitude":50.7156,"longitude":4.531},"Rome":{"latitude":41.881118,"longitude":12.492817},"Rota":{"latitude":36.627796,"longitude":-6.368951},"Rouen":{"latitude":49.4432,"longitude":1.1},"Rovaniemi":{"latitude":66.501553,"longitude":25.728919},"Samarinda":{"latitude":-0.488935,"longitude":117.142459},"San Fernando":{"latitude":36.461409,"longitude":-6.203425},"San Joaquin County":{"latitude":37.917472,"longitude":-121.258503},"San Rafael Heredia":{"latitude":10.013197,"longitude":-84.097456},"San Rafael de Alajuela":{"latitude":9.964081,"longitude":-84.223595},"Santa Clara County":{"latitude":37.236094,"longitude":-121.683399},"Santa Marta":{"latitude":11.234638,"longitude":-74.192698},"Schoten":{"latitude":51.2498,"longitude":4.4977},"Seoul":{"latitude":37.548278,"longitude":126.990916},"Sevilla":{"latitude":37.37917,"longitude":-5.983557},"Shangrao":{"latitude":28.4549,"longitude":117.9434},"Shenzhen":{"latitude":22.639468,"longitude":114.044046},"Singapore":{"latitude":1.344189,"longitude":103.867546},"Snohomish County":{"latitude":48.006,"longitude":-122.0731},"Solano County":{"latitude":38.295909,"longitude":-121.928845},"St. Anton":{"latitude":47.121254,"longitude":10.26575},"Starnberg":{"latitude":48.0,"longitude":11.339},"Strasbourg":{"latitude":48.5734,"longitude":7.7521},"Sydney":{"latitude":-33.870747,"longitude":151.208359},"Taipei":{"latitude":25.043279,"longitude":121.565717},"Taoyuan":{"latitude":24.951706,"longitude":121.219785},"Teramo":{"latitude":42.661036,"longitude":13.710926},"Thise":{"latitude":47.284553,"longitude":6.079822},"Tianmen":{"latitude":30.651,"longitude":113.1556},"Tibas":{"latitude":9.9576,"longitude":-84.0816},"Tilburg":{"latitude":51.571419,"longitude":5.052759},"Tokyo":{"latitude":35.683441,"longitude":139.766131},"Toronto":{"latitude":43.720877,"longitude":-79.36574},"Umatilla County":{"latitude":45.648981,"longitude":-118.720688},"Valence":{"latitude":44.926123,"longitude":4.900583},"Valencia":{"latitude":39.337,"longitude":-0.354},"Vanves":{"latitude":48.821722,"longitude":2.288675},"Verona IT":{"latitude":45.4384,"longitude":10.9916},"Vila Velha":{"latitude":-20.3472,"longitude":-40.2823},"Vitoria-Gasteiz":{"latitude":42.848478,"longitude":-2.672011},"Warszawa":{"latitude":52.241015,"longitude":20.985625},"Waterloo":{"latitude":50.710994,"longitude":4.406944},"Woluwe-Saint-Pierre":{"latitude":50.82941,"longitude":4.433356},"Wuhan":{"latitude":30.554807,"longitude":114.271501},"Xinyu":{"latitude":27.8178,"longitude":114.9173},"Yuecheng":{"latitude":29.9882,"longitude":120.5826},"Zaragoza":{"latitude":41.6488,"longitude":-0.8891},"Zhuhai":{"latitude":22.271346,"longitude":113.562879},"Zolder":{"latitude":50.9905,"longitude":5.258}},"key":"location"},{"demes":{"Aargau":{"latitude":47.420629,"longitude":8.172097},"Abruzzo":{"latitude":42.192,"longitude":13.7289},"Acre":{"latitude":-8.862769,"longitude":-70.079844},"Afyon":{"latitude":38.752653,"longitude":30.553661},"Agri":{"latitude":39.7191,"longitude":43.0506},"Aichi":{"latitude":35.067543,"longitude":137.334061},"Alagoas":{"latitude":-9.74863,"longitude":-36.417626},"Alajuela":{"latitude":10.020137,"longitude":-84.210339},"Amazonas":{"latitude":-3.4168,"longitude":-65.8561},"Amman":{"latitude":31.9539,"longitude":35.9106},"Andalusia":{"latitude":37.5443,"longitude":-4.7278},"Ankara":{"latitude":39.949377,"longitude":32.854736},"Antioquia":{"latitude":6.709191,"longitude":-75.484721},"Antwerpen":{"latitude":51.225698,"longitude":4.420885},"Apulia":{"latitude":40.7928,"longitude":17.1012},"Aragon":{"latitude":41.5976,"longitude":0.9057},"Argentina":{"latitude":-34.0,"longitude":-64.0},"Arizona":{"latitude":34.220707,"longitude":-111.657462},"Athens":{"latitude":37.987832,"longitude":23.726319},"Atlantico":{"latitude":10.681025,"longitude":-74.955752},"Auckland":{"latitude":-36.837842,"longitude":174.800853},"Austria":{"latitude":47.5162,"longitude":14.5501},"Auvergne Rhone Alpes":{"latitude":45.126511,"longitude":5.480724},"Baden-Wuerttemberg":{"latitude":48.712618,"longitude":9.13403},"Balear Islands":{"latitude":39.3,"longitude":3.0},"Balikesir":{"latitude":39.650196,"longitude":27.88958},"Bangkok":{"latitude":13.798471,"longitude":100.590834},"Baranya":{"latitude":46.0485,"longitude":18.2719},"Basel-Land":{"latitude":47.493316,"longitude":7.714938},"Basel-Stadt":{"latitude":47.557238,"longitude":7.595666},"Basque Country":{"latitude":42.9896,"longitude":-2.0},"Bavaria":{"latitude":48.1382614,"longitude":11.5845093},"Bay of Plenty":{"latitude":-38.216044,"longitude":176.783577},"Beijing":{"latitude":40.07132,"longitude":116.406908},"Beirut":{"latitude":33.8938,"longitude":35.5018},"Bern":{"latitude":46.855135,"longitude":7.570549},"Bihac":{"latitude":44.812,"longitude":15.8686},"Bizerte":{"latitude":37.280658,"longitude":9.863049},"Blida":{"latitude":36.48329,"longitude":2.808751},"Bogota":{"latitude":4.629337,"longitude":-74.095588},"Bolivar":{"latitude":8.753508,"longitude":-74.367735},"Boufarik":{"latitude":36.57709,"longitude":2.914137},"Bratislava":{"latitude":48.1486,"longitude":17.1077},"Bretagne":{"latitude":48.202,"longitude":2.9326},"Breza":{"latitude":44.0181,"longitude":18.2613},"British Columbia":{"latitude":54.010982,"longitude":-124.745183},"Brunei":{"latitude":4.5353,"longitude":114.7277},"Brussels":{"latitude":50.8503,"longitude":4.3517},"California":{"latitude":36.357039,"longitude":-119.690182},"Canakkale":{"latitude":40.030844,"longitude":26.733769},"Canary Islands":{"latitude":28.2916,"longitude":-16.6291},"Cartago CO":{"latitude":4.748755,"longitude":-75.928118},"Cartago CR":{"latitude":9.864015,"longitude":-83.917122},"Castel di Sangro":{"latitude":41.784,"longitude":14.108},"Castilla y Leon":{"latitude":41.8357,"longitude":-4.3976},"Cauca":{"latitude":2.473774,"longitude":-76.864221},"Central Hungary":{"latitude":47.360008,"longitude":19.252798},"Chiba":{"latitude":35.463961,"longitude":140.223882},"Chihuahua":{"latitude":28.633,"longitude":-106.0691},"Chungcheongnam":{"latitude":36.685948,"longitude":126.799198},"Ciudad Autonoma de Buenos Aires":{"latitude":-34.6037,"longitude":-58.3816},"Comunitat Valenciana":{"latitude":39.337,"longitude":-0.354},"Copenhagen":{"latitude":55.6761,"longitude":12.5683},"Cork":{"latitude":51.895349,"longitude":-8.474381},"Counties Manukau":{"latitude":-37.101403,"longitude":175.005947},"Coyhaique":{"latitude":-45.5712,"longitude":-72.0683},"Cyprus":{"latitude":34.965802,"longitude":33.171772},"Dakar":{"latitude":14.725966,"longitude":-17.46181},"Delhi":{"latitude":28.7041,"longitude":77.1025},"Denmark":{"latitude":56.2639,"longitude":9.5018},"Distrito Federal":{"latitude":-15.7998,"longitude":-47.8645},"Dolnoslaskie":{"latitude":51.122543,"longitude":16.404924},"Dublin":{"latitude":53.3431,"longitude":-6.262191},"Dubrovnik":{"latitude":42.651307,"longitude":18.102801},"Durango":{"latitude":24.019546,"longitude":-104.658028},"East Kalimantan":{"latitude":0.241323,"longitude":116.558975},"Egypt":{"latitude":26.2540493,"longitude":29.2675469},"Emilia-Romagna":{"latitude":44.641437,"longitude":11.119072},"England":{"latitude":52.405994,"longitude":-1.671707},"Eskisehir":{"latitude":39.773703,"longitude":30.518708},"Espirito Santo":{"latitude":-19.1834,"longitude":-40.3089},"Estado de Mexico":{"latitude":19.4969,"longitude":-99.7233},"Finland":{"latitude":61.751734,"longitude":26.186437},"Frankfurt":{"latitude":50.1109,"longitude":8.6821},"Friuli Venezia Giulia":{"latitude":46.2259,"longitude":13.1034},"Fujian":{"latitude":26.284852,"longitude":118.122938},"Galicia":{"latitude":42.5751,"longitude":-8.1339},"Gavleborgs Lan":{"latitude":61.514766,"longitude":16.400925},"Geneva":{"latitude":46.216038,"longitude":6.136984},"Gent":{"latitude":51.04154,"longitude":3.697961},"Gilgit Baltistan":{"latitude":35.589113,"longitude":75.614837},"Goiais":{"latitude":-15.932272,"longitude":-49.593573},"Gorazde":{"latitude":43.6685,"longitude":18.9749},"Grand Est":{"latitude":48.691467,"longitude":5.566495},"Grand Princess":{"latitude":37.579905,"longitude":-123.67313},"Guam":{"latitude":13.464887,"longitude":144.792016},"Guangdong":{"latitude":23.615762,"longitude":114.483257},"Guerrero":{"latitude":17.463444,"longitude":-99.792052},"Gyeonggi":{"latitude":37.397957,"longitude":127.380864},"Halland":{"latitude":56.964727,"longitude":12.796906},"Halle-Vilvoorde":{"latitude":50.927353,"longitude":4.424742},"Hasselt":{"latitude":50.925347,"longitude":5.311394},"Hauts de France":{"latitude":49.934396,"longitude":2.783002},"Heilongjiang":{"latitude":47.28649,"longitude":127.992676},"Helsinki":{"latitude":60.1698848,"longitude":24.9384991},"Heredia":{"latitude":9.997549,"longitude":-84.121162},"Ho Chi Minh City":{"latitude":10.790417,"longitude":106.653985},"Hong Kong":{"latitude":22.3964,"longitude":114.1095},"Hubei":{"latitude":31.095477,"longitude":112.676644},"Huy":{"latitude":50.510704,"longitude":5.209278},"Ile de France":{"latitude":48.724751,"longitude":2.491522},"Illinois":{"latitude":40.088552,"longitude":-89.301876},"India":{"latitude":21.077353,"longitude":78.723951},"Iran":{"latitude":34.5732,"longitude":51.876},"Ishikawa":{"latitude":36.570185,"longitude":136.732454},"Israel":{"latitude":31.5,"longitude":34.75},"Istanbul":{"latitude":41.0082,"longitude":28.9784},"Italian cruise ship":{"latitude":41.831176,"longitude":11.491061},"Italy":{"latitude":43.382775,"longitude":12.183629},"Jakarta":{"latitude":-6.221537,"longitude":106.838429},"Jalisco":{"latitude":20.422362,"longitude":-103.793697},"Jamaica":{"latitude":18.1096,"longitude":-77.2975},"Jamtland":{"latitude":63.1712,"longitude":14.9592},"Japan":{"latitude":35.68536,"longitude":139.75309},"Jeddah":{"latitude":21.4858,"longitude":39.1925},"Jerusalem District":{"latitude":31.7648,"longitude":34.9948},"Jiangxi":{"latitude":27.458973,"longitude":115.535326},"Karachi":{"latitude":24.8607,"longitude":67.0011},"Kathmandu":{"latitude":27.712907,"longitude":85.323557},"Kayseri":{"latitude":38.7205,"longitude":35.4826},"Keelung":{"latitude":25.1276,"longitude":121.7392},"Kenya":{"latitude":0.0236,"longitude":37.9062},"Kerala":{"latitude":10.359825,"longitude":76.39955},"Kinshasa":{"latitude":-4.2978,"longitude":15.2962},"Kocaeli":{"latitude":40.886367,"longitude":29.905212},"Kombo":{"latitude":13.294035,"longitude":-16.656832},"Konya":{"latitude":37.859743,"longitude":32.495438},"Kosice":{"latitude":48.7164,"longitude":21.2611},"Kostoliste":{"latitude":48.4467,"longitude":16.9868},"Krasnodar Region":{"latitude":45.6415,"longitude":39.7056},"Kuala Lumpur":{"latitude":3.139,"longitude":101.6869},"Kuwait":{"latitude":29.452987,"longitude":47.447194},"KwaZulu-Natal":{"latitude":-28.704798,"longitude":30.693005},"Kyoto":{"latitude":35.007542,"longitude":135.768455},"La Rioja":{"latitude":42.2871,"longitude":-2.5396},"Ladakh":{"latitude":34.152588,"longitude":77.577049},"Lagos":{"latitude":6.54252,"longitude":3.286661},"Lao Cai":{"latitude":22.3381,"longitude":104.1487},"Latvia":{"latitude":56.799689,"longitude":25.441386},"Lazio":{"latitude":41.994328,"longitude":12.622686},"Leuven":{"latitude":50.880674,"longitude":4.700109},"Lima":{"latitude":-11.971424,"longitude":-77.070229},"Limburg":{"latitude":50.612763,"longitude":5.936255},"Limerick":{"latitude":52.662235,"longitude":-8.627565},"Lipetsk Region":{"latitude":52.5265,"longitude":39.2032},"Lombardy":{"latitude":45.4791,"longitude":9.8452},"Luxembourg":{"latitude":49.755428,"longitude":6.119486},"Madrid":{"latitude":40.4168,"longitude":-3.7038},"Magdalena":{"latitude":10.258546,"longitude":-74.366995},"Maharashtra":{"latitude":19.7515,"longitude":75.7139},"Makkah":{"latitude":21.3891,"longitude":39.8579},"Malaysia":{"latitude":2.3923759,"longitude":112.8471939},"Manila":{"latitude":14.652678,"longitude":121.043936},"Manitoba":{"latitude":55.182879,"longitude":-97.823531},"Marche":{"latitude":43.374025,"longitude":13.161012},"Martin":{"latitude":49.0617,"longitude":18.919},"Maryland":{"latitude":39.0458,"longitude":-76.6413},"Massachusetts":{"latitude":42.340741,"longitude":-71.998513},"Mato Grosso":{"latitude":-12.6819,"longitude":-56.9211},"Mazowieckie":{"latitude":52.467791,"longitude":21.224779},"Mbour":{"latitude":14.427132,"longitude":-16.966574},"Melilla":{"latitude":35.291746,"longitude":-2.938261},"Mexico":{"latitude":19.4325301,"longitude":-99.1332101},"Mexico City":{"latitude":19.404497,"longitude":-99.143041},"Michigan":{"latitude":45.021203,"longitude":-84.762273},"Minas Gerais":{"latitude":-18.35789,"longitude":-44.411895},"Minnesota":{"latitude":46.126042,"longitude":-94.619581},"Montevideo":{"latitude":-34.823827,"longitude":-56.211799},"Morocco":{"latitude":32.525925,"longitude":-5.843761},"Moscow":{"latitude":55.7558,"longitude":37.6173},"Moscow Region":{"latitude":55.3404,"longitude":38.2918},"Mpumalanga":{"latitude":-25.5653,"longitude":30.5279},"Muscat":{"latitude":23.580244,"longitude":58.362707},"Namur":{"latitude":50.457215,"longitude":4.879493},"Navarra":{"latitude":42.687776,"longitude":-1.645699},"Netherlands":{"latitude":52.1326,"longitude":5.2913},"Nevsehir":{"latitude":38.767304,"longitude":34.698996},"New South Wales":{"latitude":-32.68843,"longitude":146.228414},"New Taipei City":{"latitude":25.017,"longitude":121.4628},"New York":{"latitude":40.703395,"longitude":-73.904193},"Newfoundland and Labrador":{"latitude":53.655784,"longitude":-61.203723},"Nivelles":{"latitude":50.594427,"longitude":4.331238},"Nonthaburi":{"latitude":13.852511,"longitude":100.522791},"Normandie":{"latitude":48.8799,"longitude":0.1713},"Norrbotten":{"latitude":66.936364,"longitude":20.341728},"Norte de Santander":{"latitude":8.107454,"longitude":-72.862123},"North Batinah":{"latitude":24.57731,"longitude":56.43547},"North Brabant":{"latitude":51.4827,"longitude":5.2322},"North District":{"latitude":32.8972,"longitude":35.3027},"North Holland":{"latitude":52.5206,"longitude":4.7885},"North Rhine Westphalia":{"latitude":51.44,"longitude":7.705},"North Sulawesi":{"latitude":0.950357,"longitude":124.450132},"Northern Territory":{"latitude":-19.4914,"longitude":132.551},"Norway":{"latitude":64.574131,"longitude":11.52701029},"Novi Travnik":{"latitude":44.1748,"longitude":17.6634},"Nur-Sultan":{"latitude":51.147862,"longitude":71.433377},"Odisha":{"latitude":20.9517,"longitude":85.0985},"Ontario":{"latitude":44.429,"longitude":-79.377},"Orenburg Region":{"latitude":51.7634,"longitude":54.6188},"Osaka":{"latitude":34.64872,"longitude":135.525013},"Osijek":{"latitude":45.552719,"longitude":18.693245},"Oslo":{"latitude":59.903687,"longitude":10.7497},"Otago":{"latitude":-45.412319,"longitude":169.855268},"Overijssel":{"latitude":52.436273,"longitude":6.463628},"Pa Trento":{"latitude":46.096712,"longitude":11.130704},"Panama City":{"latitude":8.98333,"longitude":-79.5166},"Para":{"latitude":-4.281398,"longitude":-52.582417},"Pays de la Loire":{"latitude":47.640237,"longitude":-0.647258},"Pennsylvania":{"latitude":41.2033,"longitude":-77.1945},"Philippines":{"latitude":12.8797,"longitude":121.774},"Phuket":{"latitude":7.959471,"longitude":98.339272},"Pomorskie":{"latitude":54.2944,"longitude":18.1531},"Portugal":{"latitude":39.54046,"longitude":-8.174701},"Prague":{"latitude":50.0755,"longitude":14.4378},"Primorskiy Region":{"latitude":45.0526,"longitude":135.0},"Puebla":{"latitude":19.0414,"longitude":-98.2063},"Punjab":{"latitude":31.1471,"longitude":75.3412},"Punta Arenas":{"latitude":53.1638,"longitude":70.9171},"Quangning":{"latitude":21.21476,"longitude":107.251514},"Quangninh":{"latitude":21.0064,"longitude":107.2925},"Queensland":{"latitude":-23.094025,"longitude":144.192275},"Queretaro":{"latitude":20.5888,"longitude":-100.3899},"Quindio":{"latitude":4.477059,"longitude":-75.690565},"Quintana Roo":{"latitude":19.642598,"longitude":-88.040442},"Quito":{"latitude":-0.18126,"longitude":-78.4599},"Ramat Gan":{"latitude":32.0684,"longitude":34.0},"Rancagua":{"latitude":-34.1701,"longitude":-70.7406},"Red River Delta":{"latitude":21.010949,"longitude":105.786621},"Republic of Sakha":{"latitude":66.7613,"longitude":124.1238},"Reykjavik":{"latitude":64.1445,"longitude":-21.9418},"Rhode Island":{"latitude":41.5801,"longitude":-71.4774},"Rio Grande do Sul":{"latitude":-29.615543,"longitude":-53.220125},"Rio de Janeiro":{"latitude":-22.89445,"longitude":-43.2099},"Risaralda":{"latitude":4.921633,"longitude":-75.900759},"Riyadh":{"latitude":23.197563,"longitude":45.243845},"Saint-Petersburg":{"latitude":59.88208,"longitude":30.3308},"Saitama":{"latitude":35.909903,"longitude":139.659758},"Sakarya":{"latitude":40.753425,"longitude":30.384694},"Samut Prakarn":{"latitude":13.581663,"longitude":100.721344},"San Jose":{"latitude":9.9281,"longitude":-84.0907},"Santa Catarina":{"latitude":-27.15767,"longitude":-49.888561},"Santander":{"latitude":6.74657,"longitude":-73.476456},"Santiago":{"latitude":-33.383304,"longitude":-70.530623},"Sarajevo":{"latitude":43.8563,"longitude":18.4131},"Saudi Arabia":{"latitude":25.0,"longitude":45.0},"Schwyz":{"latitude":47.055398,"longitude":8.73645},"Scotland":{"latitude":56.415858,"longitude":-4.090641},"Selangor":{"latitude":3.0738,"longitude":101.5183},"Semnan":{"latitude":35.2256,"longitude":54.4342},"Seoul":{"latitude":37.548278,"longitude":126.990916},"Shandong":{"latitude":36.298013,"longitude":118.193884},"Shanghai":{"latitude":31.171447,"longitude":121.429896},"Sichuan":{"latitude":30.709229,"longitude":102.693949},"Sihanoukville":{"latitude":10.616351,"longitude":103.512278},"Siirt":{"latitude":37.911394,"longitude":42.115166},"Singapore":{"latitude":1.344189,"longitude":103.867546},"Slovenia":{"latitude":45.8133113,"longitude":14.4808369},"Solothurn":{"latitude":47.207025,"longitude":7.528326},"South Australia":{"latitude":-30.0002,"longitude":136.2092},"South Batinah":{"latitude":23.760421,"longitude":57.045212},"South Coast District":{"latitude":29.873836,"longitude":34.934417},"South District":{"latitude":30.8296,"longitude":35.0388},"South Holland":{"latitude":52.006053,"longitude":4.485728},"South Korea":{"latitude":36.609249,"longitude":127.917932},"Southern":{"latitude":-46.040582,"longitude":169.144142},"Split":{"latitude":43.51422,"longitude":16.461441},"Sri Lanka":{"latitude":7.75,"longitude":80.75},"St-Louis":{"latitude":47.585278,"longitude":7.565},"Stockholm":{"latitude":59.33267,"longitude":18.061849},"Sud Kivu":{"latitude":-3.223156,"longitude":28.386665},"Sverdlovsk Region":{"latitude":59.0077,"longitude":61.9316},"Taiwan":{"latitude":23.8169,"longitude":121.031365},"Talca":{"latitude":-35.462909,"longitude":-71.37096},"Tbilisi":{"latitude":41.733699,"longitude":44.818487},"Tekirdag":{"latitude":40.9781,"longitude":27.5117},"Tel Aviv District":{"latitude":32.0929,"longitude":34.8072},"Telangana":{"latitude":18.094062,"longitude":79.141493},"Temuco":{"latitude":-38.7359,"longitude":-72.5904},"Texas":{"latitude":31.146868,"longitude":-99.188758},"Thailand":{"latitude":14.8971921,"longitude":100.83273},"Thanh Hoa":{"latitude":20.026365,"longitude":105.439044},"Thies":{"latitude":14.791,"longitude":-16.9359},"Ticino":{"latitude":46.345334,"longitude":8.774813},"Tipperary":{"latitude":52.4738,"longitude":-8.1619},"Tokat":{"latitude":40.3235,"longitude":36.5522},"Tokyo":{"latitude":35.683441,"longitude":139.766131},"Tolima":{"latitude":4.065944,"longitude":-75.215716},"Tongeren":{"latitude":50.774275,"longitude":5.464625},"Touba":{"latitude":14.856713,"longitude":-15.87911},"Tournai-Mouscron":{"latitude":50.610622,"longitude":3.406319},"Trondheim":{"latitude":63.4305,"longitude":10.3951},"Tunisia":{"latitude":33.654143,"longitude":9.065134},"Tver Region":{"latitude":57.0022,"longitude":33.9853},"Tyrol":{"latitude":47.220292,"longitude":11.277287},"Uganda":{"latitude":1.3733,"longitude":32.2903},"United Arab Emirates":{"latitude":23.546651,"longitude":54.065059},"Usti nad Labem":{"latitude":50.656527,"longitude":14.053702},"Utrecht":{"latitude":52.08532,"longitude":5.184968},"Valle del Cauca":{"latitude":3.747163,"longitude":-76.415809},"Valparaiso":{"latitude":-33.0472,"longitude":-71.6127},"Varazdin":{"latitude":46.304239,"longitude":16.337102},"Varmland":{"latitude":59.894483,"longitude":13.209991},"Vasterbotten":{"latitude":64.863611,"longitude":17.7435},"Vasternorrland":{"latitude":63.286259,"longitude":17.641659},"Vastra Gotaland":{"latitude":58.2528,"longitude":13.0596},"Vaud":{"latitude":46.619469,"longitude":6.472479},"Veneto":{"latitude":45.4415,"longitude":12.3153},"Verviers":{"latitude":50.580257,"longitude":5.866744},"Victoria":{"latitude":-37.121673,"longitude":144.106178},"Vienna":{"latitude":48.2082,"longitude":16.3738},"Vietnam":{"latitude":16.16667,"longitude":107.83333},"Vina del Mar":{"latitude":-33.0153,"longitude":-71.55},"Vinhphuc":{"latitude":21.348702,"longitude":105.548594},"Virginia":{"latitude":37.926868,"longitude":-78.024902},"Waikato":{"latitude":-37.777199,"longitude":175.528928},"Wairarapa":{"latitude":-41.073572,"longitude":175.737609},"Warminsko-Mazurskie":{"latitude":53.924679,"longitude":20.844499},"Washington":{"latitude":47.183945,"longitude":-119.950361},"Washington DC":{"latitude":38.89565,"longitude":-77.018707},"Wellington":{"latitude":-41.273449,"longitude":174.857634},"West Bengal":{"latitude":23.361461,"longitude":87.724077},"West Coast Region":{"latitude":13.2229,"longitude":16.582},"Western Australia":{"latitude":-27.055937,"longitude":122.236663},"Wielkopolskie":{"latitude":52.28,"longitude":17.3523},"Wisconsin":{"latitude":44.535145,"longitude":-89.527762},"Wyoming":{"latitude":43.076,"longitude":-107.2903},"Zeeland":{"latitude":51.484078,"longitude":3.802245},"Zhejiang":{"latitude":29.22571,"longitude":120.299125},"Zielonogorskie":{"latitude":52.2275,"longitude":15.2559}},"key":"division"},{"demes":{"Algeria":{"latitude":28.0000272,"longitude":2.9999825},"Argentina":{"latitude":-37.052315,"longitude":-64.869142},"Australia":{"latitude":-24.7761085,"longitude":134.755},"Austria":{"latitude":47.5162,"longitude":14.5501},"Belgium":{"latitude":50.6407351,"longitude":4.66696},"Brazil":{"latitude":-10.3333332,"longitude":-53.1999999},"Brunei":{"latitude":4.5,"longitude":114.66667},"Cambodia":{"latitude":13.0,"longitude":105.0},"Canada":{"latitude":61.0666922,"longitude":-107.991707},"Chile":{"latitude":-31.7613364,"longitude":-71.3187696},"China":{"latitude":35.000074,"longitude":104.999927},"Colombia":{"latitude":2.893108,"longitude":-73.7845142},"Costa Rica":{"latitude":10.0379,"longitude":-83.818759},"Croatia":{"latitude":45.1,"longitude":15.2},"Cyprus":{"latitude":34.965802,"longitude":33.171772},"Czech Republic":{"latitude":49.8175,"longitude":15.473},"Democratic Republic of the Congo":{"latitude":-4.0383,"longitude":21.7587},"Denmark":{"latitude":56.2639,"longitude":9.5018},"Ecuador":{"latitude":-1.0541,"longitude":-78.1489},"Egypt":{"latitude":26.8206,"longitude":30.8025},"Finland":{"latitude":63.2467777,"longitude":25.9209164},"France":{"latitude":46.603354,"longitude":1.8883335},"Gambia":{"latitude":13.5,"longitude":-15.5},"Georgia":{"latitude":41.989378,"longitude":43.597463},"Germany":{"latitude":51.0834196,"longitude":10.4234469},"Greece":{"latitude":39.0,"longitude":22.0},"Guam":{"latitude":13.464887,"longitude":144.792016},"Hong Kong":{"latitude":22.3964,"longitude":114.1095},"Hungary":{"latitude":47.0,"longitude":20.0},"Iceland":{"latitude":64.90614,"longitude":-18.4826},"India":{"latitude":22.3511148,"longitude":78.6677428},"Indonesia":{"latitude":-0.897599,"longitude":114.181602},"Iran":{"latitude":34.5732,"longitude":51.876},"Ireland":{"latitude":52.865196,"longitude":-7.9794598},"Israel":{"latitude":31.217736,"longitude":34.903129},"Italy":{"latitude":42.6384261,"longitude":12.674297},"Jamaica":{"latitude":18.1096,"longitude":-77.2975},"Japan":{"latitude":35.68536,"longitude":139.75309},"Jordan":{"latitude":31.1667049,"longitude":36.941628},"Kazakhstan":{"latitude":47.2286086,"longitude":65.2093197},"Kenya":{"latitude":1.0,"longitude":38.0},"Kuwait":{"latitude":29.3117,"longitude":47.4818},"Latvia":{"latitude":57.0,"longitude":25.0},"Lebanon":{"latitude":33.88894,"longitude":35.49442},"Luxembourg":{"latitude":49.755428,"longitude":6.119486},"Malaysia":{"latitude":4.264153,"longitude":102.222436},"Mexico":{"latitude":19.4325301,"longitude":-99.1332101},"Morocco":{"latitude":32.549785,"longitude":-5.480765},"Nepal":{"latitude":28.0,"longitude":84.0},"Netherlands":{"latitude":52.3702,"longitude":4.8952},"New Zealand":{"latitude":-41.500083,"longitude":172.8344077},"Nigeria":{"latitude":10.0,"longitude":8.0},"Norway":{"latitude":61.3109,"longitude":8.73701},"Oman":{"latitude":21.0000287,"longitude":57.0036901},"Pakistan":{"latitude":30.0,"longitude":70.0},"Panama":{"latitude":8.98333,"longitude":-79.5166},"Peru":{"latitude":-9.650468,"longitude":-75.328211},"Philippines":{"latitude":11.383086,"longitude":123.521862},"Poland":{"latitude":52.0977181,"longitude":19.0258159},"Portugal":{"latitude":39.6945,"longitude":-8.13057},"Russia":{"latitude":64.6863136,"longitude":97.7453061},"Saudi Arabia":{"latitude":25.0,"longitude":45.0},"Senegal":{"latitude":14.5,"longitude":-14.25},"Singapore":{"latitude":1.2904527,"longitude":103.852038},"Slovakia":{"latitude":48.66667,"longitude":19.5},"Slovenia":{"latitude":45.8133113,"longitude":14.4808369},"South Africa":{"latitude":-28.8166235,"longitude":24.991639},"South Korea":{"latitude":35.3985008,"longitude":127.937111},"Spain":{"latitude":40.0028028,"longitude":-4.0031039},"Sri Lanka":{"latitude":7.8731,"longitude":80.7718},"Sweden":{"latitude":59.6749712,"longitude":14.5208584},"Switzerland":{"latitude":47.00016,"longitude":8.01427},"Taiwan":{"latitude":23.6978,"longitude":120.9605},"Thailand":{"latitude":14.8971921,"longitude":100.83273},"Tunisia":{"latitude":33.654143,"longitude":9.065134},"Turkey":{"latitude":39.046746,"longitude":36.767068},"USA":{"latitude":39.7837304,"longitude":-100.4458824},"Uganda":{"latitude":1.861287,"longitude":32.55149},"United Arab Emirates":{"latitude":24.0002488,"longitude":53.9994829},"United Kingdom":{"latitude":54.542713,"longitude":-2.384858},"Uruguay":{"latitude":-33.0,"longitude":-56.0},"Vietnam":{"latitude":16.16667,"longitude":107.83333}},"key":"country"},{"demes":{"Africa":{"latitude":4.070194,"longitude":21.824559},"Asia":{"latitude":30.451098,"longitude":86.654576},"Europe":{"latitude":49.646237,"longitude":10.799454},"North America":{"latitude":28.2367447,"longitude":-97.738017},"Oceania":{"latitude":-25.0562891,"longitude":152.008576},"South America":{"latitude":-13.083583,"longitude":-58.470721}},"key":"region"}],"maintainers":[{"name":"the Nextstrain team","url":"https://nextstrain.org/"}],"panels":["tree","map","entropy"],"title":"Spread of SARS-CoV-2 in Basel Feb.26-Mar23","updated":"2020-07-07"},"tree":{"branch_attrs":{"mutations":{}},"children":[{"branch_attrs":{"labels":{"aa":"N: P309L, F363V; orf1ab: M321L, P4770L, A5948S"},"mutations":{"N":["P309L","F363V"],"nuc":["A1226C","C14573T","G18106T","C29199T","T29360G"],"orf1ab":["M321L","P4770L","A5948S"]}},"name":"Taiwan/TSGH-37/2020","node_attrs":{"age":{"value":"21"},"author":{"author":"Cherng-Lih Perng et al","value":"Cherng-Lih Perng et al"},"country":{"value":"Taiwan"},"country_exposure":{"value":"Taiwan"},"div":0.00017219066339487884,"division":{"value":"Taiwan"},"host":{"value":"Human"},"location":{"value":"Taipei"},"num_date":{"confidence":[2020.1051912568305,2020.1051912568305],"value":2020.1051912568305},"pangolin_lineage":{"value":"B"},"region":{"value":"Asia"},"url":"https://www.gisaid.org"}},{"branch_attrs":{"labels":{"aa":"orf1ab: Q956R, E6662X, *7097X"},"mutations":{"nuc":["A3132G","G11410A","C18747T","G18816C","A20249-","A20250-"],"orf1ab":["Q956R","E6662X","*7097X"]}},"name":"Australia/VIC15/2020","node_attrs":{"age":{"value":"25"},"author":{"author":"Caly L. et al","value":"Caly L. et al A"},"country":{"value":"Australia"},"country_exposure":{"value":"Australia"},"div":0.00014032252811977433,"division":{"value":"Victoria"},"host":{"value":"Human"},"num_date":{"confidence":[2020.1489071038252,2020.1489071038252],"value":2020.1489071038252},"pangolin_lineage":{"value":"B"},"region":{"value":"Oceania"},"url":"https://www.gisaid.org"}},{"branch_attrs":{"labels":{"aa":"orf1ab: L2235I, N3833K"},"mutations":{"nuc":["C6968A","T11764A"],"orf1ab":["L2235I","N3833K"]}},"name":"Wuhan/WH01/2019","node_attrs":{"age":{"value":"44"},"author":{"author":"Weijun Chen et al","paper_url":"https://dx.doi.org/10.1016/S0140-6736(20)30251-8","title":"Genomic characterisation and epidemiology of 2019 novel coronavirus: implications for virus origins and receptor binding","value":"Weijun Chen et al"},"country":{"value":"China"},"country_exposure":{"value":"China"},"div":6.923478945129807e-05,"division":{"value":"Hubei"},"host":{"value":"Human"},"location":{"value":"Wuhan"},"num_date":{"confidence":[2019.9849315068493,2019.9849315068493],"value":2019.9849315068493},"pangolin_lineage":{"value":"B"},"region":{"value":"Asia"},"url":"https://www.gisaid.org"}},{"branch_attrs":{"mutations":{"nuc":["G20670A","G20679A"]}},"name":"Wuhan/IVDC-HB-05/2019","node_attrs":{"age":{"value":"32"},"author":{"author":"Wenjie Tan et al","paper_url":"https://dx.doi.org/10.1056/NEJMoa2001017","title":"A Novel Coronavirus from Patients with Pneumonia in China, 2019","value":"Wenjie Tan et al A"},"country":{"value":"China"},"country_exposure":{"value":"China"},"div":6.756038791835225e-05,"division":{"value":"Hubei"},"host":{"value":"Human"},"location":{"value":"Wuhan"},"num_date":{"confidence":[2019.995890410959,2019.995890410959],"value":2019.995890410959},"pangolin_lineage":{"value":"B"},"region":{"value":"Asia"},"url":"https://www.gisaid.org"}},{"branch_attrs":{"labels":{"aa":"orf1ab: A5662V, A5877V"},"mutations":{"nuc":["C17249T","C17894T"],"orf1ab":["A5662V","A5877V"]}},"name":"Wuhan/WHUH021/2020","node_attrs":{"author":{"author":"Wang et al","paper_url":"http://erj.ersjournals.com/lookup/doi/10.1183/13993003.00544-2020","title":"Nosocomial outbreak of COVID-19 pneumonia in Wuhan, China","value":"Wang et al"},"country":{"value":"China"},"country_exposure":{"value":"China"},"div":6.720034003948848e-05,"division":{"value":"Hubei"},"host":{"value":"Human"},"location":{"value":"Wuhan"},"num_date":{"confidence":[2020.058743169399,2020.058743169399],"value":2020.058743169399},"pangolin_lineage":{"value":"B"},"region":{"value":"Asia"},"url":"https://www.gisaid.org"}},{"branch_attrs":{"labels":{"aa":"N: S193I; ORF7a: E121*"},"mutations":{"N":["S193I"],"ORF7a":["E121*"],"nuc":["G27754T","G28851T"]}},"name":"Shanghai/SH0093/2020","node_attrs":{"age":{"value":"30"},"author":{"author":"Shengyue Wang et al","value":"Shengyue Wang et al"},"country":{"value":"China"},"country_exposure":{"value":"China"},"div":6.759888103603606e-05,"division":{"value":"Shanghai"},"host":{"value":"Human"},"num_date":{"confidence":[2020.0560109289618,2020.0560109289618],"value":2020.0560109289618},"pangolin_lineage":{"value":"B"},"region":{"value":"Asia"},"url":"https://www.gisaid.org"}},{"branch_attrs":{"labels":{"aa":"S: F32I"},"mutations":{"S":["F32I"],"nuc":["T21656A"]}},"name":"Wuhan/HBCDC-HB-01/2019","node_attrs":{"age":{"value":"49"},"author":{"author":"Bin Fang et al","paper_url":"https://dx.doi.org/10.1101/2020.03.04.976662","title":"Genome-wide data inferring the evolution and population demography of the novel pneumonia coronavirus (SARS-CoV-2)","value":"Bin Fang et al"},"country":{"value":"China"},"country_exposure":{"value":"China"},"div":3.409705996694918e-05,"division":{"value":"Hubei"},"host":{"value":"Human"},"location":{"value":"Wuhan"},"num_date":{"confidence":[2019.995890410959,2019.995890410959],"value":2019.995890410959},"pangolin_lineage":{"value":"B"},"region":{"value":"Asia"},"url":"https://www.gisaid.org"}},{"branch_attrs":{"labels":{"aa":"orf1ab: N2708S, F2908I"},"mutations":{"nuc":["A3778G","A8388G","T8987A"],"orf1ab":["N2708S","F2908I"]}},"name":"Wuhan/IPBCAMS-WH-01/2019","node_attrs":{"age":{"value":"65"},"author":{"author":"Lili Ren et al","value":"Lili Ren et al A"},"country":{"value":"China"},"country_exposure":{"value":"China"},"div":0.00010320292859581124,"division":{"value":"Hubei"},"host":{"value":"Human"},"location":{"value":"Wuhan"},"num_date":{"confidence":[2019.9794520547946,2019.9794520547946],"value":2019.9794520547946},"pangolin_lineage":{"value":"B"},"region":{"value":"Asia"},"url":"https://www.gisaid.org"}},{"branch_attrs":{"labels":{"aa":"orf1ab: D2579A, T3090I"},"mutations":{"nuc":["A8001C","C9534T"],"orf1ab":["D2579A","T3090I"]}},"name":"Wuhan/WIV07/2019","node_attrs":{"age":{"value":"56"},"author":{"author":"Peng Zhou et al","value":"Peng Zhou et al"},"country":{"value":"China"},"country_exposure":{"value":"China"},"div":6.809214531762581e-05,"division":{"value":"Hubei"},"host":{"value":"Human"},"location":{"value":"Wuhan"},"num_date":{"confidence":[2019.995890410959,2019.995890410959],"value":2019.995890410959},"pangolin_lineage":{"value":"B"},"region":{"value":"Asia"},"url":"https://www.gisaid.org"}},{"branch_attrs":{"labels":{"aa":"orf1ab: G2251S, K6958R"},"mutations":{"nuc":["G7016A","A21137G"],"orf1ab":["G2251S","K6958R"]}},"name":"Wuhan/WIV05/2019","node_attrs":{"age":{"value":"52"},"author":{"author":"Peng Zhou et al","value":"Peng Zhou et al"},"country":{"value":"China"},"country_exposure":{"value":"China"},"div":6.755976512521624e-05,"division":{"value":"Hubei"},"host":{"value":"Human"},"location":{"value":"Wuhan"},"num_date":{"confidence":[2019.995890410959,2019.995890410959],"value":2019.995890410959},"pangolin_lineage":{"value":"B"},"region":{"value":"Asia"},"url":"https://www.gisaid.org"}},{"branch_attrs":{"mutations":{"nuc":["C6941T","A18114G","C26370T"]}},"name":"Thailand/Bangkok_323/2020","node_attrs":{"age":{"value":"33"},"author":{"author":"Pilailuk et al","value":"Pilailuk et al A"},"country":{"value":"Thailand"},"country_exposure":{"value":"Thailand"},"div":0.00010127550177577182,"division":{"value":"Bangkok"},"host":{"value":"Human"},"num_date":{"confidence":[2020.077868852459,2020.077868852459],"value":2020.077868852459},"pangolin_lineage":{"value":"B"},"region":{"value":"Asia"},"url":"https://www.gisaid.org"}},{"branch_attrs":{"labels":{"aa":"orf1ab: I3126T, Q3729R"},"mutations":{"nuc":["T9642C","A11451G","C25214T"],"orf1ab":["I3126T","Q3729R"]}},"name":"Singapore/165/2020","node_attrs":{"age":{"value":"35"},"author":{"author":"Mak TM et al","value":"Mak TM et al"},"country":{"value":"Singapore"},"country_exposure":{"value":"Singapore"},"div":0.00010128203858833576,"division":{"value":"Singapore"},"host":{"value":"Human"},"num_date":{"confidence":[2020.0724043715848,2020.0724043715848],"value":2020.0724043715848},"pangolin_lineage":{"value":"B"},"region":{"value":"Asia"},"url":"https://www.gisaid.org"}},{"branch_attrs":{"labels":{"aa":"orf1ab: I2244T"},"mutations":{"nuc":["T6996C"],"orf1ab":["I2244T"]}},"name":"Wuhan/IPBCAMS-WH-03/2019","node_attrs":{"age":{"value":"41"},"author":{"author":"Lili Ren et al","paper_url":"https://dx.doi.org/10.1093/cid/ciaa203/5780800","title":"Genomic Diversity of Severe Acute Respiratory Syndrome<89><db><d2>Coronavirus 2 in Patients With Coronavirus Disease 2019","value":"Lili Ren et al B"},"country":{"value":"China"},"country_exposure":{"value":"China"},"div":3.353060065763341e-05,"division":{"value":"Hubei"},"host":{"value":"Human"},"location":{"value":"Wuhan"},"num_date":{"confidence":[2019.995890410959,2019.995890410959],"value":2019.995890410959},"pangolin_lineage":{"value":"B"},"region":{"value":"Asia"},"url":"https://www.gisaid.org"}},{"branch_attrs":{"mutations":{"nuc":["T104A","T111C","T112G","C119G","T120C","G124A"]}},"name":"Wuhan/IPBCAMS-WH-02/2019","node_attrs":{"age":{"value":"49"},"author":{"author":"Lili Ren et al","paper_url":"https://dx.doi.org/10.1093/cid/ciaa203/5780800","title":"Genomic Diversity of Severe Acute Respiratory Syndrome<89><db><d2>Coronavirus 2 in Patients With Coronavirus Disease 2019","value":"Lili Ren et al B"},"country":{"value":"China"},"country_exposure":{"value":"China"},"div":0.00021130354948921802,"division":{"value":"Hubei"},"host":{"value":"Human"},"location":{"value":"Wuhan"},"num_date":{"confidence":[2019.995890410959,2019.995890410959],"value":2019.995890410959},"pangolin_lineage":{"value":"B"},"region":{"value":"Asia"},"url":"https://www.gisaid.org"}},{"branch_attrs":{"labels":{"aa":"S: G1219C; orf1ab: Q884K, M5021I"},"mutations":{"S":["G1219C"],"nuc":["C2915A","G15327T","G25217T"],"orf1ab":["Q884K","M5021I"]}},"children":[{"branch_attrs":{"labels":{"aa":"orf1ab: V5808F"},"mutations":{"nuc":["A14280G","G17686T"],"orf1ab":["V5808F"]}},"name":"Thailand/Bangkok_168/2020","node_attrs":{"age":{"value":"33"},"author":{"author":"Pilailuk et al","value":"Pilailuk et al A"},"country":{"value":"Thailand"},"country_exposure":{"value":"Thailand"},"div":0.00016979028917982067,"division":{"value":"Bangkok"},"host":{"value":"Human"},"num_date":{"confidence":[2020.061475409836,2020.061475409836],"value":2020.061475409836},"pangolin_lineage":{"value":"B"},"region":{"value":"Asia"},"url":"https://www.gisaid.org"}},{"branch_attrs":{"labels":{"aa":"orf1ab: G618C"},"mutations":{"nuc":["G2117T","G29745-","A29746-","G29747-","T29748-","A29749-","C29750-","G29751-","A29752-","T29753-","C29754-","G29755-","A29756-","G29757-","T29758-","G29759-","T29760-","A29761-","C29762-","A29763-","G29764-","T29765-","G29766-","A29767-","A29768-","C29769-","A29770-","A29771-","T29772-","G29773-","C29774-","T29775-","A29776-","G29777-","G29778-","G29779-","A29780-","G29781-","A29782-","G29783-","C29784-","T29785-","G29786-","C29787-","C29788-","T29789-","A29790-","T29791-","A29792-","T29793-","G29794-","G29795-","A29796-","A29797-","G29798-","A29799-","G29800-","C29801-","C29802-","C29803-"],"orf1ab":["G618C"]}},"name":"Thailand/SI200615-NT/2020","node_attrs":{"author":{"author":"Rodpan et al","value":"Rodpan et al"},"country":{"value":"Thailand"},"country_exposure":{"value":"Thailand"},"div":0.00013590992847510743,"division":{"value":"Thailand"},"host":{"value":"Human"},"num_date":{"confidence":[2020.077868852459,2020.077868852459],"value":2020.077868852459},"pangolin_lineage":{"value":"B"},"region":{"value":"Asia"},"url":"https://www.gisaid.org"}}],"name":"NODE_0000266","node_attrs":{"country":{"value":"Thailand"},"country_exposure":{"value":"Thailand"},"div":0.00010220941797489285,"num_date":{"confidence":[2020.0068319461934,2020.0556368331067],"value":2020.0393518353271},"region":{"value":"Asia"}}},{"branch_attrs":{"mutations":{"nuc":["A24325G"]}},"children":[{"branch_attrs":{"labels":{"aa":"orf1ab: D7018N"},"mutations":{"nuc":["G21316A"],"orf1ab":["D7018N"]}},"name":"Wuhan/WIV02/2019","node_attrs":{"age":{"value":"32"},"author":{"author":"Peng Zhou et al","value":"Peng Zhou et al"},"country":{"value":"China"},"country_exposure":{"value":"China"},"div":6.700700760997055e-05,"division":{"value":"Hubei"},"host":{"value":"Human"},"location":{"value":"Wuhan"},"num_date":{"confidence":[2019.995890410959,2019.995890410959],"value":2019.995890410959},"pangolin_lineage":{"value":"B"},"region":{"value":"Asia"},"url":"https://www.gisaid.org"}},{"branch_attrs":{"mutations":{}},"children":[{"branch_attrs":{"mutations":{}},"name":"Wuhan/IVDC-HB-GX02/2019","node_attrs":{"age":{"value":"32"},"author":{"author":"Wenjie Tan et al","value":"Wenjie Tan et al B"},"country":{"value":"China"},"country_exposure":{"value":"China"},"div":3.33863568726147e-05,"division":{"value":"Hubei"},"host":{"value":"Human"},"location":{"value":"Wuhan"},"num_date":{"confidence":[2019.995890410959,2019.995890410959],"value":2019.995890410959},"pangolin_lineage":{"value":"B"},"region":{"value":"Asia"},"url":"https://www.gisaid.org"}},{"branch_attrs":{"mutations":{}},"name":"Wuhan/HBCDC-HB-02/2019","node_attrs":{"author":{"author":"Bin Fang et al","paper_url":"https://dx.doi.org/10.1101/2020.03.04.976662","title":"Genome-wide data inferring the evolution and population demography of the novel pneumonia coronavirus (SARS-CoV-2)","value":"Bin Fang et al"},"country":{"value":"China"},"country_exposure":{"value":"China"},"div":3.33863568726147e-05,"division":{"value":"Hubei"},"host":{"value":"Human"},"location":{"value":"Wuhan"},"num_date":{"confidence":[2019.995890410959,2019.995890410959],"value":2019.995890410959},"pangolin_lineage":{"value":"B"},"region":{"value":"Asia"},"url":"https://www.gisaid.org"}}],"name":"NODE_0000007","node_attrs":{"country":{"value":"China"},"country_exposure":{"value":"China"},"div":3.338635687261467e-05,"num_date":{"confidence":[2019.9768014586068,2019.995890410959],"value":2019.9879897459678},"region":{"value":"Asia"}}}],"name":"NODE_0000184","node_attrs":{"country":{"value":"China"},"country_exposure":{"value":"China"},"div":3.338635687261465e-05,"num_date":{"confidence":[2019.9783205809422,2019.9877916169444],"value":2019.9786713276787},"region":{"value":"Asia"}}},{"branch_attrs":{"mutations":{"nuc":["C241T"]}},"children":[{"branch_attrs":{"labels":{"aa":"N: R203K, G204R"},"mutations":{"N":["R203K","G204R"],"nuc":["G28881A","G28882A","G28883C"]}},"children":[{"branch_attrs":{"labels":{"aa":"M: S191L; ORF3a: M260L; orf1ab: P1541S, L1556P"},"mutations":{"M":["S191L"],"ORF3a":["M260L"],"nuc":["C4886T","T4932C","A26170T","C27094T"],"orf1ab":["P1541S","L1556P"]}},"name":"Beijing/DT-travelIT05/2020","node_attrs":{"age":{"value":"23"},"author":{"author":"Siyuan Yang et al","value":"Siyuan Yang et al"},"country":{"value":"China"},"country_exposure":{"value":"United Kingdom"},"div":0.00027315633540178977,"division":{"value":"Beijing"},"host":{"value":"Human"},"num_date":{"confidence":[2020.214480874317,2020.214480874317],"value":2020.214480874317},"pangolin_lineage":{"value":"B"},"region":{"value":"Asia"},"url":"https://www.gisaid.org"}},{"branch_attrs":{"labels":{"aa":"S: K529N, D614G, D950H; orf1ab: E269D, Y1418N, Y1700*, H3304P, L3313H, K3630T, L3679I, R4565G, D5076E, G5618C, V6215F"},"mutations":{"S":["K529N","D614G","D950H"],"nuc":["A1072C","T4517A","C5365G","A10176C","T10203A","A11154C","C11300A","C12754T","C13957G","T15492A","G17116T","G18907T","G19509A","G23149C","A23403G","T24286G","G24410C"],"orf1ab":["E269D","Y1418N","Y1700*","H3304P","L3313H","K3630T","L3679I","R4565G","D5076E","G5618C","V6215F"]}},"name":"Taiwan/TSGH-32/2020","node_attrs":{"age":{"value":"21"},"author":{"author":"Cherng-Lih Perng et al","value":"Cherng-Lih Perng et al"},"country":{"value":"Taiwan"},"country_exposure":{"value":"Taiwan"},"div":0.0008240548765112818,"division":{"value":"Taiwan"},"host":{"value":"Human"},"location":{"value":"Taipei"},"num_date":{"confidence":[2020.217213114754,2020.217213114754],"value":2020.217213114754},"pangolin_lineage":{"value":"B.1.1"},"region":{"value":"Asia"},"url":"https://www.gisaid.org"}}],"name":"NODE_0000167","node_attrs":{"country":{"value":"China"},"country_exposure":{"value":"China"},"div":0.00013604804106541045,"num_date":{"confidence":[2020.029852666436,2020.095816091428],"value":2020.0575922546566},"region":{"value":"Asia"}}},{"branch_attrs":{"mutations":{}},"children":[{"branch_attrs":{"labels":{"aa":"orf1ab: T265I"},"mutations":{"nuc":["C1059T"],"orf1ab":["T265I"]}},"name":"Hangzhou/HZCDC6706/2020","node_attrs":{"age":{"value":"37"},"author":{"author":"Jun Li et al","value":"Jun Li et al"},"country":{"value":"China"},"country_exposure":{"value":"China"},"div":6.68290364195624e-05,"division":{"value":"Zhejiang"},"host":{"value":"Human"},"location":{"value":"Hangzhou"},"num_date":{"confidence":[2020.200819672131,2020.200819672131],"value":2020.200819672131},"pangolin_lineage":{"value":"B"},"region":{"value":"Asia"},"url":"https://www.gisaid.org"}},{"branch_attrs":{"labels":{"aa":"orf1ab: R207C, V378I, P2965L"},"mutations":{"nuc":["C884T","C1348T","G1397A","C9159T"],"orf1ab":["R207C","V378I","P2965L"]}},"name":"Pakistan/Gilgit1/2020","node_attrs":{"age":{"value":"40"},"author":{"author":"Javed et al","paper_url":"http://biorxiv.org/lookup/doi/10.1101/2020.04.01.019463","title":"Insights into The Codon Usage Bias of 13 Severe Acute Respiratory Syndrome Coronavirus 2 (SARS-CoV-2) Isolates from Different Geo-locations","value":"Javed et al"},"country":{"value":"Pakistan"},"country_exposure":{"value":"Iran"},"div":0.00016861003747769987,"division":{"value":"Gilgit Baltistan"},"host":{"value":"Human"},"location":{"value":"Gilgit"},"num_date":{"confidence":[2020.1734972677596,2020.1734972677596],"value":2020.1734972677596},"pangolin_lineage":{"value":"B.4"},"region":{"value":"Asia"},"url":"https://www.gisaid.org"}}],"name":"NODE_0000010","node_attrs":{"country":{"value":"China"},"country_exposure":{"value":"China"},"div":3.329793801075809e-05,"num_date":{"confidence":[2020.0254884374617,2020.1514259989738],"value":2020.0774750497465},"region":{"value":"Asia"}}}],"name":"NODE_0000165","node_attrs":{"country":{"value":"China"},"country_exposure":{"value":"China"},"div":3.329793801075807e-05,"num_date":{"confidence":[2019.9819272851676,2020.0659297069585],"value":2020.0085349521803},"region":{"value":"Asia"}}},{"branch_attrs":{"mutations":{"nuc":["T51-","T52-","G53-","T54-","G29449T"]}},"children":[{"branch_attrs":{"labels":{"aa":"orf1ab: L2688F"},"mutations":{"nuc":["C8327T","A29735-","G29736-","G29737-","C29738-","C29739-","A29740-","C29741-","G29742-","C29743-","G29744-","G29745-","A29746-","G29747-","T29748-","A29749-","C29750-","G29751-","A29752-","T29753-","C29754-","G29755-","A29756-","G29757-","T29758-","G29759-","T29760-","A29761-","C29762-","A29763-","G29764-","T29765-","G29766-","A29767-","A29768-","C29769-","A29770-","A29771-","T29772-","G29773-","C29774-","T29775-"],"orf1ab":["L2688F"]}},"name":"Australia/NSW02/2020","node_attrs":{"age":{"value":"53"},"author":{"author":"Rockett R et al","paper_url":"https://dx.doi.org/10.1101/2020.04.19.048751","title":"Revealing COVID-19 Transmission by SARS-CoV-2 Genome Sequencing and Agent Based Modelling","value":"Rockett R et al"},"country":{"value":"Australia"},"country_exposure":{"value":"China"},"div":6.698444956124895e-05,"division":{"value":"New South Wales"},"host":{"value":"Human"},"location":{"value":"Sydney"},"num_date":{"confidence":[2020.058743169399,2020.058743169399],"value":2020.058743169399},"pangolin_lineage":{"value":"B"},"region":{"value":"Oceania"},"url":"https://www.gisaid.org"}},{"branch_attrs":{"labels":{"aa":"orf1ab: P1207H"},"mutations":{"nuc":["C3885A"],"orf1ab":["P1207H"]}},"children":[{"branch_attrs":{"labels":{"aa":"orf1ab: S2083I, D6691N"},"mutations":{"nuc":["G6513T","G20335A"],"orf1ab":["S2083I","D6691N"]}},"name":"Shanghai/SH0094/2020","node_attrs":{"age":{"value":"63"},"author":{"author":"Shengyue Wang et al","value":"Shengyue Wang et al"},"country":{"value":"China"},"country_exposure":{"value":"China"},"div":0.00013474021743016827,"division":{"value":"Shanghai"},"host":{"value":"Human"},"num_date":{"confidence":[2020.0833333333333,2020.0833333333333],"value":2020.0833333333333},"pangolin_lineage":{"value":"B"},"region":{"value":"Asia"},"url":"https://www.gisaid.org"}},{"branch_attrs":{"mutations":{"nuc":["-51T","-52T","-53G","-54T","C12778T","T13270C"]}},"children":[{"branch_attrs":{"mutations":{}},"name":"Hangzhou/ZJU-06/2020","node_attrs":{"age":{"value":"71"},"author":{"author":"Hangping Yao et al","paper_url":"https://dx.doi.org/10.1056/NEJMoa2006100","title":"Spread of SARS-CoV-2 in the Icelandic Population","value":"Hangping Yao et al"},"country":{"value":"China"},"country_exposure":{"value":"China"},"div":0.00013389195186769021,"division":{"value":"Zhejiang"},"host":{"value":"Human"},"location":{"value":"Hangzhou"},"num_date":{"confidence":[2020.0887978142077,2020.0887978142077],"value":2020.0887978142077},"pangolin_lineage":{"value":"B"},"region":{"value":"Asia"},"url":"https://www.gisaid.org"}},{"branch_attrs":{"mutations":{}},"name":"Lishui/LS111/2020","node_attrs":{"age":{"value":"71"},"author":{"author":"Wang Xiaoguang et al","value":"Wang Xiaoguang et al"},"country":{"value":"China"},"country_exposure":{"value":"China"},"div":0.00013389195186769021,"division":{"value":"Zhejiang"},"host":{"value":"Human"},"location":{"value":"Lishui"},"num_date":{"confidence":[2020.0669398907103,2020.0669398907103],"value":2020.0669398907103},"pangolin_lineage":{"value":"B"},"region":{"value":"Asia"},"url":"https://www.gisaid.org"}}],"name":"NODE_0000279","node_attrs":{"country":{"value":"China"},"country_exposure":{"value":"China"},"div":0.0001338919518676902,"num_date":{"confidence":[2020.0545644088688,2020.0669398907103],"value":2020.0669398907103},"region":{"value":"Asia"}}}],"name":"NODE_0000278","node_attrs":{"country":{"value":"China"},"country_exposure":{"value":"China"},"div":6.714989416897572e-05,"num_date":{"confidence":[2020.0146391841674,2020.061543587615],"value":2020.03966952211},"region":{"value":"Asia"}}}],"name":"NODE_0000277","node_attrs":{"country":{"value":"China"},"country_exposure":{"value":"China"},"div":3.340076442487047e-05,"num_date":{"confidence":[2019.9831241792558,2020.0529406052146],"value":2020.008466827555},"region":{"value":"Asia"}}},{"branch_attrs":{"mutations":{"nuc":["G29742T"]}},"children":[{"branch_attrs":{"labels":{"aa":"orf1ab: E41G"},"mutations":{"nuc":["A387G","A18480G"],"orf1ab":["E41G"]}},"name":"Guangdong/20SF195/2020","node_attrs":{"age":{"value":"58"},"author":{"author":"Bosheng Li et al","value":"Bosheng Li et al"},"country":{"value":"China"},"country_exposure":{"value":"China"},"div":0.0001024274796449639,"division":{"value":"Guangdong"},"host":{"value":"Human"},"location":{"value":"Huizhou"},"num_date":{"confidence":[2020.058743169399,2020.058743169399],"value":2020.058743169399},"pangolin_lineage":{"value":"B"},"region":{"value":"Asia"},"url":"https://www.gisaid.org"}},{"branch_attrs":{"mutations":{}},"children":[{"branch_attrs":{"mutations":{"nuc":["C8782T"]}},"children":[{"branch_attrs":{"mutations":{}},"name":"Singapore/383/2020","node_attrs":{"age":{"value":"43"},"author":{"author":"Mak TM et al","value":"Mak TM et al"},"country":{"value":"Singapore"},"country_exposure":{"value":"Singapore"},"div":6.669438213133491e-05,"division":{"value":"Singapore"},"host":{"value":"Human"},"num_date":{"confidence":[2020.1243169398906,2020.1243169398906],"value":2020.1243169398906},"pangolin_lineage":{"value":"A"},"region":{"value":"Asia"},"url":"https://www.gisaid.org"}},{"branch_attrs":{"labels":{"aa":"N: S202N; orf1ab: G4620C"},"mutations":{"N":["S202N"],"nuc":["T51-","T52-","G53-","T54-","A55-","G56-","A57-","T58-","C59-","T60-","G61-","T62-","T63-","C64-","T65-","C66-","T67-","A68-","A69-","A70-","C71-","G72-","A73-","A74-","C75-","T76-","T77-","T78-","A79-","A80-","A81-","A82-","T83-","C84-","T85-","G86-","T87-","G88-","T89-","G90-","G91-","C92-","T93-","G94-","T95-","C96-","A97-","C98-","T99-","C100-","G101-","G102-","C103-","T104-","G105-","C106-","A107-","T108-","G109-","C110-","T111-","T112-","A113-","G114-","T115-","G116-","C117-","A118-","C119-","T120-","C121-","A122-","C123-","G124-","C125-","A126-","G127-","T128-","A129-","T130-","A131-","A132-","T133-","T134-","A135-","A136-","T137-","A138-","A139-","C140-","T141-","A142-","A143-","T144-","T145-","A146-","C147-","T148-","G149-","T150-","C151-","G152-","T153-","T154-","G155-","A156-","C157-","A158-","G159-","G160-","A161-","C162-","A163-","C164-","G165-","A166-","G167-","T168-","A169-","A170-","C171-","T172-","C173-","G174-","T175-","C176-","T177-","A178-","T179-","C180-","T181-","T182-","C183-","T184-","G185-","C186-","A187-","G188-","G189-","C190-","T191-","G192-","C193-","T194-","T195-","A196-","C197-","G198-","G199-","T200-","T201-","T202-","C203-","G204-","T205-","C206-","C207-","G208-","T209-","G210-","T211-","T212-","G213-","C214-","A215-","G216-","C217-","C218-","G219-","A220-","T221-","C222-","A223-","T224-","C225-","A226-","G227-","C228-","A229-","C230-","A231-","T232-","C233-","T234-","A235-","G236-","G237-","T238-","T239-","T240-","C241-","G242-","T243-","C244-","C245-","G246-","G247-","G248-","T249-","G250-","T251-","G252-","A253-","C254-","C255-","G256-","A257-","A258-","A259-","G260-","G261-","T262-","A263-","A264-","G265-","G14122T","G28878A"],"orf1ab":["G4620C"]}},"name":"Turkey/HSGM-5770/2020","node_attrs":{"age":{"value":"35"},"author":{"author":"Fatma Bayrakdar et al","paper_url":"https://dx.doi.org/10.1101/2020.05.15.095794","title":"Phylogenetic Analysis of SARS-CoV-2 Genomes in Turkey","value":"Fatma Bayrakdar et al A"},"country":{"value":"Turkey"},"country_exposure":{"value":"Saudi Arabia"},"div":0.0001347852246710152,"division":{"value":"Kocaeli"},"host":{"value":"Human"},"num_date":{"confidence":[2020.214480874317,2020.214480874317],"value":2020.214480874317},"pangolin_lineage":{"value":"A"},"region":{"value":"Europe"},"url":"https://www.gisaid.org"}}],"name":"NODE_0000056","node_attrs":{"country":{"value":"Singapore"},"country_exposure":{"value":"Singapore"},"div":6.669438213133483e-05,"num_date":{"confidence":[2020.080087040662,2020.1243169398906],"value":2020.1243169398906},"region":{"value":"Asia"}}},{"branch_attrs":{"mutations":{}},"children":[{"branch_attrs":{"labels":{"aa":"ORF8: L95F"},"mutations":{"ORF8":["L95F"],"nuc":["G28178T"]}},"name":"USA/CA-SCCPHD-UC106/2020","node_attrs":{"author":{"author":"Xianding Deng et al","value":"Xianding Deng et al A"},"country":{"value":"USA"},"country_exposure":{"value":"USA"},"div":6.742963320870802e-05,"division":{"value":"California"},"host":{"value":"Human"},"location":{"value":"Santa Clara County"},"num_date":{"confidence":[2020.1625683060108,2020.1625683060108],"value":2020.1625683060108},"pangolin_lineage":{"value":"B"},"region":{"value":"North America"},"url":"https://www.gisaid.org"}},{"branch_attrs":{"mutations":{"nuc":["C29555T"]}},"name":"Singapore/187/2020","node_attrs":{"age":{"value":"12"},"author":{"author":"Mak TM et al","value":"Mak TM et al"},"country":{"value":"Singapore"},"country_exposure":{"value":"Singapore"},"div":6.712764307651642e-05,"division":{"value":"Singapore"},"host":{"value":"Human"},"num_date":{"confidence":[2020.1571038251366,2020.1571038251366],"value":2020.1571038251366},"pangolin_lineage":{"value":"B"},"region":{"value":"Asia"},"url":"https://www.gisaid.org"}}],"name":"NODE_0000024","node_attrs":{"country":{"value":"Singapore"},"country_exposure":{"value":"Singapore"},"div":3.339625829140306e-05,"num_date":{"confidence":[2020.015896889163,2020.1550695918859],"value":2020.1447944281383},"region":{"value":"Asia"}}}],"name":"NODE_0000022","node_attrs":{"country":{"value":"Singapore"},"country_exposure":{"value":"Singapore"},"div":3.339625829140304e-05,"num_date":{"confidence":[2020.0306242029255,2020.0968934053315],"value":2020.0667040165195},"region":{"value":"Asia"}}},{"branch_attrs":{"labels":{"aa":"orf1ab: V378I"},"mutations":{"nuc":["G1397A"],"orf1ab":["V378I"]}},"children":[{"branch_attrs":{"mutations":{}},"children":[{"branch_attrs":{"mutations":{"nuc":["A29776T"]}},"name":"Wuhan/HB-WHCM-107/2020","node_attrs":{"author":{"author":"Baowen Du et al","value":"Baowen Du et al"},"country":{"value":"China"},"country_exposure":{"value":"China"},"div":0.00010088071987229541,"division":{"value":"Hubei"},"host":{"value":"Human"},"location":{"value":"Wuhan"},"num_date":{"confidence":[2020.1680327868853,2020.1680327868853],"value":2020.1680327868853},"pangolin_lineage":{"value":"B"},"region":{"value":"Asia"},"url":"https://www.gisaid.org"}},{"branch_attrs":{"labels":{"aa":"orf1ab: T6038I"},"mutations":{"nuc":["C18377T","G29374A"],"orf1ab":["T6038I"]}},"children":[{"branch_attrs":{"mutations":{}},"name":"Iran/HGRC-01-IPI-8206/2020","node_attrs":{"author":{"author":"Zeinali et al","value":"Zeinali et al"},"country":{"value":"Iran"},"country_exposure":{"value":"Iran"},"div":0.00013369375207111239,"division":{"value":"Iran"},"host":{"value":"Human"},"num_date":{"confidence":[2020.1871584699454,2020.1871584699454],"value":2020.1871584699454},"pangolin_lineage":{"value":"B"},"region":{"value":"Asia"},"url":"https://www.gisaid.org"}},{"branch_attrs":{"mutations":{}},"name":"Iran/KHGRC-1.1-IPI-8206/2020","node_attrs":{"author":{"author":"Sirous Zeinali et al","value":"Sirous Zeinali et al"},"country":{"value":"Iran"},"country_exposure":{"value":"Iran"},"div":0.00013369375207111239,"division":{"value":"Semnan"},"host":{"value":"Human"},"num_date":{"confidence":[2020.1871584699454,2020.1871584699454],"value":2020.1871584699454},"pangolin_lineage":{"value":"B"},"region":{"value":"Asia"},"url":"https://www.gisaid.org"}}],"name":"NODE_0000059","node_attrs":{"country":{"value":"Iran"},"country_exposure":{"value":"Iran"},"div":0.00013369375207111236,"num_date":{"confidence":[2020.1647396140095,2020.1871584699454],"value":2020.1871584699454},"region":{"value":"Asia"}}}],"name":"NODE_0000026","node_attrs":{"country":{"value":"China"},"country_exposure":{"value":"Iran"},"div":6.678319045690578e-05,"num_date":{"confidence":[2020.0029303665415,2020.16279166889],"value":2020.1460055496161},"region":{"value":"Asia"}}},{"branch_attrs":{"mutations":{"nuc":["T28688C"]}},"children":[{"branch_attrs":{"labels":{"aa":"orf1ab: Y925C, T5930A, G6608A"},"mutations":{"nuc":["A3039G","A18052G","G20087C","C21646T","A25596G","A28795G"],"orf1ab":["Y925C","T5930A","G6608A"]}},"name":"India/NIV-1738/2020","node_attrs":{"age":{"value":"41"},"author":{"author":"Potdar V et al","value":"Potdar V et al A"},"country":{"value":"India"},"country_exposure":{"value":"India"},"div":0.0003094395411870359,"division":{"value":"Maharashtra"},"host":{"value":"Human"},"num_date":{"confidence":[2020.1953551912568,2020.1953551912568],"value":2020.1953551912568},"pangolin_lineage":{"value":"B.4"},"region":{"value":"Asia"},"url":"https://www.gisaid.org"}},{"branch_attrs":{"labels":{"aa":"ORF8: Q72H; orf1ab: T951I, A1420V"},"mutations":{"ORF8":["Q72H"],"nuc":["T51-","T52-","G53-","T54-","A55-","G56-","A57-","T58-","C59-","T60-","G61-","T62-","T63-","C64-","T65-","C66-","T67-","A68-","A69-","A70-","C71-","G72-","A73-","A74-","C75-","T76-","T77-","T78-","A79-","A80-","A81-","A82-","T83-","C84-","T85-","G86-","T87-","G88-","T89-","G90-","G91-","C92-","T93-","G94-","T95-","C96-","A97-","C98-","T99-","C100-","G101-","G102-","C103-","T104-","G105-","C106-","A107-","T108-","G109-","C110-","T111-","T112-","A113-","G114-","T115-","G116-","C117-","A118-","C119-","T120-","C121-","A122-","C123-","G124-","C125-","A126-","G127-","T128-","A129-","T130-","A131-","A132-","T133-","T134-","A135-","A136-","T137-","A138-","A139-","C140-","T141-","A142-","A143-","T144-","T145-","A146-","C147-","T148-","G149-","T150-","C151-","G152-","T153-","T154-","G155-","A156-","C157-","A158-","G159-","G160-","A161-","C162-","A163-","C164-","G165-","A166-","G167-","T168-","A169-","A170-","C171-","T172-","C173-","G174-","T175-","C176-","T177-","A178-","T179-","C180-","T181-","T182-","C183-","T184-","G185-","C186-","A187-","G188-","G189-","C190-","T191-","G192-","C193-","T194-","T195-","A196-","C197-","G198-","G199-","T200-","T201-","T202-","C203-","G204-","T205-","C206-","C207-","G208-","T209-","G210-","T211-","T212-","G213-","C214-","A215-","G216-","C217-","C218-","G219-","A220-","T221-","C222-","A223-","T224-","C225-","A226-","G227-","C228-","A229-","C230-","A231-","T232-","C233-","T234-","A235-","G236-","G237-","T238-","T239-","T240-","C241-","G242-","T243-","C244-","C245-","G246-","G247-","G248-","T249-","G250-","T251-","G252-","A253-","C254-","C255-","G256-","A257-","A258-","A259-","G260-","G261-","T262-","A263-","A264-","G265-","C2455T","C3117T","C3787T","C4084T","C4524T","G28109T"],"orf1ab":["T951I","A1420V"]}},"name":"Turkey/HSGM-5516/2020","node_attrs":{"author":{"author":"Fatma Bayrakdar et al","paper_url":"https://dx.doi.org/10.1101/2020.05.15.095794","title":"Phylogenetic Analysis of SARS-CoV-2 Genomes in Turkey","value":"Fatma Bayrakdar et al A"},"country":{"value":"Turkey"},"country_exposure":{"value":"Turkey"},"div":0.00030548861342302865,"division":{"value":"Ankara"},"host":{"value":"Human"},"num_date":{"confidence":[2020.2117486338798,2020.2117486338798],"value":2020.2117486338798},"pangolin_lineage":{"value":"B.4"},"region":{"value":"Europe"},"url":"https://www.gisaid.org"}},{"branch_attrs":{"labels":{"aa":"ORF7a: H73Q; orf1ab: A2345V"},"mutations":{"ORF7a":["H73Q"],"nuc":["C7299T","C10789T","C27612G"],"orf1ab":["A2345V"]}},"name":"Shandong/IVDC-SD-001/2020","node_attrs":{"age":{"value":"37"},"author":{"author":"Wenjie Tan et al","paper_url":"https://dx.doi.org/10.1101/2020.02.29.971101","title":"Mutations, Recombination and Insertion in the Evolution of 2019-nCoV","value":"Wenjie Tan et al C"},"country":{"value":"China"},"country_exposure":{"value":"China"},"div":0.00020301191340365638,"division":{"value":"Shandong"},"host":{"value":"Human"},"location":{"value":"Qingdao"},"num_date":{"confidence":[2020.0505464480875,2020.0505464480875],"value":2020.0505464480875},"pangolin_lineage":{"value":"B.4"},"region":{"value":"Asia"},"url":"https://www.gisaid.org"}},{"branch_attrs":{"labels":{"aa":"N: N192K; orf1ab: A498V, A1812V, F5799V"},"mutations":{"N":["N192K"],"nuc":["C1758T","C5700T","T17659G","C28849G"],"orf1ab":["A498V","A1812V","F5799V"]}},"name":"Thailand/Bangkok-CONI-0110/2020","node_attrs":{"author":{"author":"Elizabeth Batty et al","value":"Elizabeth Batty et al A"},"country":{"value":"Thailand"},"country_exposure":{"value":"Thailand"},"div":0.0002396215340487226,"division":{"value":"Bangkok"},"host":{"value":"Human"},"num_date":{"confidence":[2020.1953551912568,2020.1953551912568],"value":2020.1953551912568},"pangolin_lineage":{"value":"B.4"},"region":{"value":"Asia"},"url":"https://www.gisaid.org"}},{"branch_attrs":{"labels":{"aa":"ORF3a: S171L; ORF8: P36S; orf1ab: T2196X, T2197-, I2198X, A2249V, *7097X"},"mutations":{"ORF3a":["S171L"],"ORF8":["P36S"],"nuc":["C583T","T6853-","A6854-","C6855-","T6856-","A6857-","T6858-","C7011T","C25904T","C27213T","C27999T"],"orf1ab":["T2196X","T2197-","I2198X","A2249V","*7097X"]}},"name":"India/1125/2020","node_attrs":{"age":{"value":"70"},"author":{"author":"Pragya D. Yadav et al","paper_url":"http://www.ijmr.org.in/article.asp?issn=0971-5916;year=2020;volume=151;issue=2;spage=255;epage=260;aulast=Potdar","title":"Genomic analysis of SARS-CoV-2 strains among Indians returning from Italy, Iran & China, & Italian tourists in India","value":"Pragya D. Yadav et al A"},"country":{"value":"India"},"country_exposure":{"value":"Iran"},"div":0.00026915416816163047,"division":{"value":"India"},"host":{"value":"Human"},"num_date":{"confidence":[2020.1898907103825,2020.1898907103825],"value":2020.1898907103825},"pangolin_lineage":{"value":"B.4"},"region":{"value":"Asia"},"url":"https://www.gisaid.org"}},{"branch_attrs":{"labels":{"aa":"N: A398S; ORF3a: I263M; orf1ab: M6240I, S6740F"},"mutations":{"N":["A398S"],"ORF3a":["I263M"],"nuc":["C5986T","G18984C","C20483T","T26181G","G29465T"],"orf1ab":["M6240I","S6740F"]}},"name":"SriLanka/COV38/2020","node_attrs":{"age":{"value":"33"},"author":{"author":"Chandima Jeewandara et al","value":"Chandima Jeewandara et al"},"country":{"value":"Sri Lanka"},"country_exposure":{"value":"Sri Lanka"},"div":0.0002732226297519727,"division":{"value":"Sri Lanka"},"host":{"value":"Human"},"num_date":{"confidence":[2020.2062841530055,2020.2062841530055],"value":2020.2062841530055},"pangolin_lineage":{"value":"B.4"},"region":{"value":"Asia"},"url":"https://www.gisaid.org"}},{"branch_attrs":{"labels":{"aa":"N: S188P"},"mutations":{"N":["S188P"],"nuc":["T28835C"]}},"children":[{"branch_attrs":{"labels":{"aa":"N: T263A"},"mutations":{"N":["T263A"],"nuc":["G61T","C20235A","T20787C","T22042C","A29060G"]}},"name":"UnitedArabEmirates/L0904/2020","node_attrs":{"age":{"value":"35"},"author":{"author":"Ahmad Abou Tayoun et al","paper_url":"https://dx.doi.org/10.1101/2020.05.06.080606","title":"Genomic surveillance and phylogenetic analysis reveal multiple introductions of SARS-CoV-2 into a global travel hub in the Middle East","value":"Ahmad Abou Tayoun et al"},"country":{"value":"United Arab Emirates"},"country_exposure":{"value":"United Arab Emirates"},"div":0.0003055198562725435,"division":{"value":"United Arab Emirates"},"host":{"value":"Human"},"num_date":{"confidence":[2020.1516393442623,2020.1516393442623],"value":2020.1516393442623},"pangolin_lineage":{"value":"B.4"},"region":{"value":"Asia"},"url":"https://www.gisaid.org"}},{"branch_attrs":{"labels":{"aa":"orf1ab: G3072C"},"mutations":{"nuc":["G9479T","A9514G","G26720C"],"orf1ab":["G3072C"]}},"children":[{"branch_attrs":{"mutations":{"nuc":["C241T"]}},"children":[{"branch_attrs":{"mutations":{}},"name":"Turkey/HSGM-1458/2020","node_attrs":{"age":{"value":"35"},"author":{"author":"Fatma Bayrakdar et al","value":"Fatma Bayrakdar et al B"},"country":{"value":"Turkey"},"country_exposure":{"value":"Iran"},"div":0.00026945477783748173,"division":{"value":"Agri"},"host":{"value":"Human"},"num_date":{"confidence":[2020.214480874317,2020.214480874317],"value":2020.214480874317},"pangolin_lineage":{"value":"B.4"},"region":{"value":"Europe"},"url":"https://www.gisaid.org"}},{"branch_attrs":{"labels":{"aa":"S: T76I"},"mutations":{"S":["T76I"],"nuc":["C21789T"]}},"name":"Turkey/HSGM-1495/2020","node_attrs":{"age":{"value":"44"},"author":{"author":"Fatma Bayrakdar et al","value":"Fatma Bayrakdar et al B"},"country":{"value":"Turkey"},"country_exposure":{"value":"Iran"},"div":0.00030298577481550844,"division":{"value":"Istanbul"},"host":{"value":"Human"},"num_date":{"confidence":[2020.214480874317,2020.214480874317],"value":2020.214480874317},"pangolin_lineage":{"value":"B.4"},"region":{"value":"Europe"},"url":"https://www.gisaid.org"}}],"name":"NODE_0000099","node_attrs":{"country":{"value":"Turkey"},"country_exposure":{"value":"Iran"},"div":0.0002694547778374817,"num_date":{"confidence":[2020.1749787650222,2020.2094253843811],"value":2020.1973077079215},"region":{"value":"Europe"}}},{"branch_attrs":{"mutations":{"nuc":["C228T"]}},"children":[{"branch_attrs":{"labels":{"aa":"N: P188S; orf1ab: I378V"},"mutations":{"N":["P188S"],"nuc":["A1397G","C18877T","C28688T","C28835T","T29742G"],"orf1ab":["I378V"]}},"name":"Turkey/HSGM-6204/2020","node_attrs":{"age":{"value":"31"},"author":{"author":"Fatma Bayrakdar et al","value":"Fatma Bayrakdar et al B"},"country":{"value":"Turkey"},"country_exposure":{"value":"Saudi Arabia"},"div":0.00043943080572477356,"division":{"value":"Ankara"},"host":{"value":"Human"},"num_date":{"confidence":[2020.214480874317,2020.214480874317],"value":2020.214480874317},"pangolin_lineage":{"value":"B"},"region":{"value":"Europe"},"url":"https://www.gisaid.org"}},{"branch_attrs":{"labels":{"aa":"orf1ab: G2269S"},"mutations":{"nuc":["T51-","T52-","G53-","T54-","G7070A"],"orf1ab":["G2269S"]}},"name":"Brazil/MT0225/2020","node_attrs":{"age":{"value":"36"},"author":{"author":"Alexandra Gerber et al","value":"Alexandra Gerber et al"},"country":{"value":"Brazil"},"country_exposure":{"value":"Brazil"},"div":0.00030403930714928667,"division":{"value":"Mato Grosso"},"host":{"value":"Human"},"num_date":{"confidence":[2020.214480874317,2020.214480874317],"value":2020.214480874317},"pangolin_lineage":{"value":"B.4"},"region":{"value":"South America"},"url":"https://www.gisaid.org"}},{"branch_attrs":{"labels":{"aa":"S: T76I; orf1ab: G6341S"},"mutations":{"S":["T76I"],"nuc":["G19285A","C21789T"],"orf1ab":["G6341S"]}},"name":"Turkey/HSGM-1490/2020","node_attrs":{"age":{"value":"47"},"author":{"author":"Fatma Bayrakdar et al","value":"Fatma Bayrakdar et al B"},"country":{"value":"Turkey"},"country_exposure":{"value":"Iran"},"div":0.00033683488873034013,"division":{"value":"Kocaeli"},"host":{"value":"Human"},"num_date":{"confidence":[2020.214480874317,2020.214480874317],"value":2020.214480874317},"pangolin_lineage":{"value":"B.4"},"region":{"value":"Europe"},"url":"https://www.gisaid.org"}}],"name":"NODE_0000100","node_attrs":{"country":{"value":"Turkey"},"country_exposure":{"value":"Iran"},"div":0.0002694547778374817,"num_date":{"confidence":[2020.1404617987246,2020.1928733791226],"value":2020.1733333082113},"region":{"value":"Europe"}}}],"name":"NODE_0000098","node_attrs":{"country":{"value":"Turkey"},"country_exposure":{"value":"Iran"},"div":0.00023615702865697135,"num_date":{"confidence":[2020.127412753446,2020.1769127871162],"value":2020.1550834578206},"region":{"value":"Europe"}}}],"name":"NODE_0000097","node_attrs":{"country":{"value":"India"},"country_exposure":{"value":"Iran"},"div":0.00013337929061882372,"num_date":{"confidence":[2020.0454972289679,2020.084100871802],"value":2020.0634761864737},"region":{"value":"Asia"}}},{"branch_attrs":{"labels":{"aa":"orf1ab: T265I"},"mutations":{"nuc":["C1059T","T28648C"],"orf1ab":["T265I"]}},"children":[{"branch_attrs":{"labels":{"aa":"ORF3a: W131C; orf1ab: K458*"},"mutations":{"ORF3a":["W131C"],"nuc":["G199T","A1637T","T2290G","G25785T","A28288G","T28888A"],"orf1ab":["K458*"]}},"name":"Taiwan/TSGH-26/2020","node_attrs":{"age":{"value":"31"},"author":{"author":"Cherng-Lih Perng et al","value":"Cherng-Lih Perng et al"},"country":{"value":"Taiwan"},"country_exposure":{"value":"Taiwan"},"div":0.00037886228168767123,"division":{"value":"New Taipei City"},"host":{"value":"Human"},"num_date":{"confidence":[2020.1516393442623,2020.1516393442623],"value":2020.1516393442623},"pangolin_lineage":{"value":"B.4"},"region":{"value":"Asia"},"url":"https://www.gisaid.org"}},{"branch_attrs":{"labels":{"aa":"S: T791I"},"mutations":{"S":["T791I"],"nuc":["C23934T"]}},"children":[{"branch_attrs":{"labels":{"aa":"S: R682W; orf1ab: T2419I, E4097A"},"mutations":{"S":["R682W"],"nuc":["C7521T","A12555C","C23606T"],"orf1ab":["T2419I","E4097A"]}},"name":"Taiwan/CGMH-CGU-21/2020","node_attrs":{"author":{"author":"Kuo-Chien Tsao et al","value":"Kuo-Chien Tsao et al"},"country":{"value":"Taiwan"},"country_exposure":{"value":"Taiwan"},"div":0.0003024416366091337,"division":{"value":"Taiwan"},"host":{"value":"Human"},"location":{"value":"Taoyuan"},"num_date":{"confidence":[2020.1625683060108,2020.1625683060108],"value":2020.1625683060108},"pangolin_lineage":{"value":"B.4"},"region":{"value":"Asia"},"url":"https://www.gisaid.org"}},{"branch_attrs":{"labels":{"aa":"orf1ab: G7019S"},"mutations":{"nuc":["A5053G","G21319A"],"orf1ab":["G7019S"]}},"name":"Taiwan/CGMH-CGU-04/2020","node_attrs":{"author":{"author":"Kuo-Chien Tsao et al","value":"Kuo-Chien Tsao et al"},"country":{"value":"Taiwan"},"country_exposure":{"value":"Taiwan"},"div":0.00026822249951237654,"division":{"value":"Taiwan"},"host":{"value":"Human"},"location":{"value":"Taoyuan"},"num_date":{"confidence":[2020.1571038251366,2020.1571038251366],"value":2020.1571038251366},"pangolin_lineage":{"value":"B.4"},"region":{"value":"Asia"},"url":"https://www.gisaid.org"}},{"branch_attrs":{"mutations":{}},"children":[{"branch_attrs":{"mutations":{}},"name":"Taiwan/CGMH-CGU-03/2020","node_attrs":{"author":{"author":"Kuo-Chien Tsao et al","value":"Kuo-Chien Tsao et al"},"country":{"value":"Taiwan"},"country_exposure":{"value":"Taiwan"},"div":0.00020011195050150085,"division":{"value":"Taiwan"},"host":{"value":"Human"},"location":{"value":"Taoyuan"},"num_date":{"confidence":[2020.1543715846994,2020.1543715846994],"value":2020.1543715846994},"pangolin_lineage":{"value":"B.4"},"region":{"value":"Asia"},"url":"https://www.gisaid.org"}},{"branch_attrs":{"mutations":{}},"children":[{"branch_attrs":{"mutations":{}},"name":"Taiwan/CGMH-CGU-06/2020","node_attrs":{"author":{"author":"Kuo-Chien Tsao et al","value":"Kuo-Chien Tsao et al"},"country":{"value":"Taiwan"},"country_exposure":{"value":"Taiwan"},"div":0.00020011195050150088,"division":{"value":"Taiwan"},"host":{"value":"Human"},"location":{"value":"Taoyuan"},"num_date":{"confidence":[2020.1762295081967,2020.1762295081967],"value":2020.1762295081967},"pangolin_lineage":{"value":"B.4"},"region":{"value":"Asia"},"url":"https://www.gisaid.org"}},{"branch_attrs":{"mutations":{}},"name":"Taiwan/CGMH-CGU-08/2020","node_attrs":{"author":{"author":"Kuo-Chien Tsao et al","value":"Kuo-Chien Tsao et al"},"country":{"value":"Taiwan"},"country_exposure":{"value":"Taiwan"},"div":0.00020011195050150088,"division":{"value":"Taiwan"},"host":{"value":"Human"},"location":{"value":"Taoyuan"},"num_date":{"confidence":[2020.1898907103825,2020.1898907103825],"value":2020.1898907103825},"pangolin_lineage":{"value":"B.4"},"region":{"value":"Asia"},"url":"https://www.gisaid.org"}}],"name":"NODE_0000036","node_attrs":{"country":{"value":"Taiwan"},"country_exposure":{"value":"Taiwan"},"div":0.00020011195050150085,"num_date":{"confidence":[2020.15466760595,2020.1762295081967],"value":2020.1762295081967},"region":{"value":"Asia"}}}],"name":"NODE_0000035","node_attrs":{"country":{"value":"Taiwan"},"country_exposure":{"value":"Taiwan"},"div":0.00020011195050150083,"num_date":{"confidence":[2020.1409543063799,2020.1543715846994],"value":2020.1531927744486},"region":{"value":"Asia"}}}],"name":"NODE_0000109","node_attrs":{"country":{"value":"Taiwan"},"country_exposure":{"value":"Taiwan"},"div":0.0002001119505015008,"num_date":{"confidence":[2020.021660173547,2020.1491631626252],"value":2020.1431564103225},"region":{"value":"Asia"}}}],"name":"NODE_0000108","node_attrs":{"country":{"value":"Taiwan"},"country_exposure":{"value":"Taiwan"},"div":0.00016681372142573342,"num_date":{"confidence":[2020.0403808345907,2020.0901505549805],"value":2020.0797370959879},"region":{"value":"Asia"}}},{"branch_attrs":{"mutations":{}},"children":[{"branch_attrs":{"mutations":{}},"children":[{"branch_attrs":{"labels":{"aa":"N: S186F; S: T22I; orf1ab: G6875R"},"mutations":{"N":["S186F"],"S":["T22I"],"nuc":["G20887A","C21627T","C28830T"],"orf1ab":["G6875R"]}},"children":[{"branch_attrs":{"labels":{"aa":"orf1ab: A3143V"},"mutations":{"nuc":["C9693T"],"orf1ab":["A3143V"]}},"name":"Canada/ON_PHL3318/2020","node_attrs":{"age":{"value":"51"},"author":{"author":"Alireza Eshaghi et al","value":"Alireza Eshaghi et al"},"country":{"value":"Canada"},"country_exposure":{"value":"Canada"},"div":0.00023418248417110077,"division":{"value":"Ontario"},"host":{"value":"Human"},"num_date":{"confidence":[2020.1926229508197,2020.1926229508197],"value":2020.1926229508197},"pangolin_lineage":{"value":"B.4"},"region":{"value":"North America"},"url":"https://www.gisaid.org"}},{"branch_attrs":{"mutations":{}},"name":"Germany/NRW-46/2020","node_attrs":{"age":{"value":"29"},"author":{"author":"Ortwin Adams et al","paper_url":"https://dx.doi.org/10.1101/2020.04.25.20079517","title":"Genetic structure of SARS-CoV-2 in Western Germany reflects clonal superspreading and multiple independent introduction events","value":"Ortwin Adams et al"},"country":{"value":"Germany"},"country_exposure":{"value":"Germany"},"div":0.0002006503868281335,"division":{"value":"North Rhine Westphalia"},"host":{"value":"Human"},"location":{"value":"Duesseldorf"},"num_date":{"confidence":[2020.2199453551912,2020.2199453551912],"value":2020.2199453551912},"pangolin_lineage":{"value":"B.4"},"region":{"value":"Europe"},"url":"https://www.gisaid.org"}}],"name":"NODE_0000139","node_attrs":{"country":{"value":"Canada"},"country_exposure":{"value":"Canada"},"div":0.00020065038682813346,"num_date":{"confidence":[2020.1531838301244,2020.1926229508197],"value":2020.177045037513},"region":{"value":"Europe"}}},{"branch_attrs":{"mutations":{}},"children":[{"branch_attrs":{"mutations":{"nuc":["G29374A"]}},"children":[{"branch_attrs":{"labels":{"aa":"orf1ab: S302F, A307V, T6038I"},"mutations":{"nuc":["C1170T","C1185T","T16545C","C18377T"],"orf1ab":["S302F","A307V","T6038I"]}},"name":"UnitedArabEmirates/L0184/2020","node_attrs":{"age":{"value":"64"},"author":{"author":"Ahmad Abou Tayoun et al","paper_url":"https://dx.doi.org/10.1101/2020.05.06.080606","title":"Genomic surveillance and phylogenetic analysis reveal multiple introductions of SARS-CoV-2 into a global travel hub in the Middle East","value":"Ahmad Abou Tayoun et al"},"country":{"value":"United Arab Emirates"},"country_exposure":{"value":"United Arab Emirates"},"div":0.000268423799002235,"division":{"value":"United Arab Emirates"},"host":{"value":"Human"},"num_date":{"confidence":[2020.1516393442623,2020.1516393442623],"value":2020.1516393442623},"pangolin_lineage":{"value":"B.4"},"region":{"value":"Asia"},"url":"https://www.gisaid.org"}},{"branch_attrs":{"mutations":{}},"children":[{"branch_attrs":{"mutations":{}},"name":"Australia/QLD09/2020","node_attrs":{"age":{"value":"63"},"author":{"author":"Bixing Huang et al","value":"Bixing Huang et al"},"country":{"value":"Australia"},"country_exposure":{"value":"Australia"},"div":0.00013346845831013212,"division":{"value":"Queensland"},"host":{"value":"Human"},"location":{"value":"Gold Coast"},"num_date":{"confidence":[2020.1625683060108,2020.1625683060108],"value":2020.1625683060108},"pangolin_lineage":{"value":"B.4"},"region":{"value":"Oceania"},"url":"https://www.gisaid.org"}},{"branch_attrs":{"mutations":{"nuc":["T51-","T52-","G53-","T54-"]}},"name":"Australia/NSW07/2020","node_attrs":{"age":{"value":"53"},"author":{"author":"Eden J-S et al","paper_url":"https://dx.doi.org/10.1101/2020.04.19.048751","title":"Revealing COVID-19 Transmission by SARS-CoV-2 Genome Sequencing and Agent Based Modelling","value":"Eden J-S et al"},"country":{"value":"Australia"},"country_exposure":{"value":"Australia"},"div":0.00013346845831013212,"division":{"value":"New South Wales"},"host":{"value":"Human"},"location":{"value":"Sydney"},"num_date":{"confidence":[2020.1625683060108,2020.1625683060108],"value":2020.1625683060108},"pangolin_lineage":{"value":"B.4"},"region":{"value":"Oceania"},"url":"https://www.gisaid.org"}}],"name":"NODE_0000042","node_attrs":{"country":{"value":"Australia"},"country_exposure":{"value":"Australia"},"div":0.0001334684583101321,"num_date":{"confidence":[2020.1415645915347,2020.1625683060108],"value":2020.1591971910186},"region":{"value":"Oceania"}}}],"name":"NODE_0000122","node_attrs":{"country":{"value":"Australia"},"country_exposure":{"value":"United Arab Emirates"},"div":0.00013346845831013206,"num_date":{"confidence":[2020.0711451566272,2020.1516393442623],"value":2020.082520894752},"region":{"value":"Asia"}}},{"branch_attrs":{"mutations":{}},"children":[{"branch_attrs":{"labels":{"aa":"orf1ab: I6595V"},"mutations":{"nuc":["T51-","T52-","G53-","T54-","G4255A","A20047G"],"orf1ab":["I6595V"]}},"name":"Australia/NSW05/2020","node_attrs":{"age":{"value":"43"},"author":{"author":"Eden J-S et al","paper_url":"https://dx.doi.org/10.1101/2020.04.19.048751","title":"Revealing COVID-19 Transmission by SARS-CoV-2 Genome Sequencing and Agent Based Modelling","value":"Eden J-S et al"},"country":{"value":"Australia"},"country_exposure":{"value":"Iran"},"div":0.00016765092605009342,"division":{"value":"New South Wales"},"host":{"value":"Human"},"location":{"value":"Sydney"},"num_date":{"confidence":[2020.1598360655737,2020.1598360655737],"value":2020.1598360655737},"pangolin_lineage":{"value":"B.4"},"region":{"value":"Oceania"},"url":"https://www.gisaid.org"}},{"branch_attrs":{"labels":{"aa":"orf1ab: V4797I"},"mutations":{"nuc":["G14653A"],"orf1ab":["V4797I"]}},"children":[{"branch_attrs":{"mutations":{}},"name":"Kuwait/KU17/2020","node_attrs":{"author":{"author":"Fahd Al-Mulla et al","value":"Fahd Al-Mulla et al"},"country":{"value":"Kuwait"},"country_exposure":{"value":"Kuwait"},"div":0.00013346845831013212,"division":{"value":"Kuwait"},"host":{"value":"Human"},"location":{"value":"Dasman"},"num_date":{"confidence":[2020.1680327868853,2020.1680327868853],"value":2020.1680327868853},"pangolin_lineage":{"value":"B.4"},"region":{"value":"Asia"},"url":"https://www.gisaid.org"}},{"branch_attrs":{"labels":{"aa":"orf1ab: I2569V, T6175I"},"mutations":{"nuc":["A7970G","C18788T"],"orf1ab":["I2569V","T6175I"]}},"name":"Sweden/20-04631/2020","node_attrs":{"age":{"value":"56"},"author":{"author":"Zhibing Yun et al","value":"Zhibing Yun et al"},"country":{"value":"Sweden"},"country_exposure":{"value":"Sweden"},"div":0.0002008489336821622,"division":{"value":"Stockholm"},"host":{"value":"Human"},"num_date":{"confidence":[2020.1571038251366,2020.1571038251366],"value":2020.1571038251366},"pangolin_lineage":{"value":"B.4"},"region":{"value":"Europe"},"url":"https://www.gisaid.org"}}],"name":"NODE_0000120","node_attrs":{"country":{"value":"Sweden"},"country_exposure":{"value":"Kuwait"},"div":0.0001334684583101321,"num_date":{"confidence":[2020.1172706080704,2020.15493166035],"value":2020.1452290685459},"region":{"value":"Asia"}}}],"name":"NODE_0000043","node_attrs":{"country":{"value":"Australia"},"country_exposure":{"value":"Iran"},"div":0.00010008139302933258,"num_date":{"confidence":[2020.061958450846,2020.1293540429162],"value":2020.0820521330775},"region":{"value":"Asia"}}}],"name":"NODE_0000040","node_attrs":{"country":{"value":"Australia"},"country_exposure":{"value":"Iran"},"div":0.00010008139302933257,"num_date":{"confidence":[2020.046096124287,2020.0973395615263],"value":2020.0668691854928},"region":{"value":"Asia"}}}],"name":"NODE_0000038","node_attrs":{"country":{"value":"Canada"},"country_exposure":{"value":"Iran"},"div":0.00010008139302933256,"num_date":{"confidence":[2020.043905977433,2020.0975018481063],"value":2020.0504496181288},"region":{"value":"Asia"}}},{"branch_attrs":{"mutations":{}},"children":[{"branch_attrs":{"mutations":{}},"children":[{"branch_attrs":{"labels":{"aa":"orf1ab: R6658S"},"mutations":{"nuc":["C313T","G20238T"],"orf1ab":["R6658S"]}},"name":"Canada/BC_13297/2020","node_attrs":{"age":{"value":"54"},"author":{"author":"Harrigan et al","value":"Harrigan et al A"},"country":{"value":"Canada"},"country_exposure":{"value":"Iran"},"div":0.00016754143781407856,"division":{"value":"British Columbia"},"host":{"value":"Human"},"num_date":{"confidence":[2020.1571038251366,2020.1571038251366],"value":2020.1571038251366},"pangolin_lineage":{"value":"B.4"},"region":{"value":"North America"},"url":"https://www.gisaid.org"}},{"branch_attrs":{"mutations":{}},"children":[{"branch_attrs":{"labels":{"aa":"orf1ab: A3995V"},"mutations":{"nuc":["C12249T","C21658T"],"orf1ab":["A3995V"]}},"children":[{"branch_attrs":{"mutations":{}},"name":"England/200960041/2020","node_attrs":{"age":{"value":"42"},"author":{"author":"Monica Galiano et al","paper_url":"https://virological.org/t/preliminary-analysis-of-sars-cov-2-importation-establishment-of-uk-transmission-lineages/507","title":"Preliminary analysis of SARS-CoV-2 importation & establishment of UK transmission lineages","value":"Monica Galiano et al"},"country":{"value":"United Kingdom"},"country_exposure":{"value":"United Kingdom"},"div":0.0001668142556359208,"division":{"value":"England"},"host":{"value":"Human"},"num_date":{"confidence":[2020.1571038251366,2020.1571038251366],"value":2020.1571038251366},"pangolin_lineage":{"value":"B.4"},"region":{"value":"Europe"},"url":"https://www.gisaid.org"}},{"branch_attrs":{"mutations":{}},"name":"England/20099000304/2020","node_attrs":{"age":{"value":"43"},"author":{"author":"PHE Covid Sequencing Team et al","value":"PHE Covid Sequencing Team et al"},"country":{"value":"United Kingdom"},"country_exposure":{"value":"United Kingdom"},"div":0.0001668142556359208,"division":{"value":"England"},"host":{"value":"Human"},"num_date":{"confidence":[2020.1598360655737,2020.1598360655737],"value":2020.1598360655737},"pangolin_lineage":{"value":"B.4"},"region":{"value":"Europe"},"url":"https://www.gisaid.org"}}],"name":"NODE_0000126","node_attrs":{"country":{"value":"United Kingdom"},"country_exposure":{"value":"United Kingdom"},"div":0.00016681425563592076,"num_date":{"confidence":[2020.1420918432468,2020.1571038251366],"value":2020.1571038251366},"region":{"value":"Europe"}}},{"branch_attrs":{"mutations":{}},"children":[{"branch_attrs":{"labels":{"aa":"orf1ab: G661S, A2994V"},"mutations":{"nuc":["G2246A","C9246T"],"orf1ab":["G661S","A2994V"]}},"name":"UnitedArabEmirates/L4682/2020","node_attrs":{"age":{"value":"64"},"author":{"author":"Ahmad Abou Tayoun et al","paper_url":"https://dx.doi.org/10.1101/2020.05.06.080606","title":"Genomic surveillance and phylogenetic analysis reveal multiple introductions of SARS-CoV-2 into a global travel hub in the Middle East","value":"Ahmad Abou Tayoun et al"},"country":{"value":"United Arab Emirates"},"country_exposure":{"value":"United Arab Emirates"},"div":0.00016746186489785487,"division":{"value":"United Arab Emirates"},"host":{"value":"Human"},"num_date":{"confidence":[2020.1516393442623,2020.1516393442623],"value":2020.1516393442623},"pangolin_lineage":{"value":"B.4"},"region":{"value":"Asia"},"url":"https://www.gisaid.org"}},{"branch_attrs":{"labels":{"aa":"S: S704L; orf1ab: S166G"},"mutations":{"S":["S704L"],"nuc":["A761G","C23673T"],"orf1ab":["S166G"]}},"name":"Canada/BC_17397/2020","node_attrs":{"age":{"value":"57"},"author":{"author":"Harrigan et al","value":"Harrigan et al A"},"country":{"value":"Canada"},"country_exposure":{"value":"Iran"},"div":0.00016752086404655655,"division":{"value":"British Columbia"},"host":{"value":"Human"},"num_date":{"confidence":[2020.1598360655737,2020.1598360655737],"value":2020.1598360655737},"pangolin_lineage":{"value":"B.4"},"region":{"value":"North America"},"url":"https://www.gisaid.org"}}],"name":"NODE_0000049","node_attrs":{"country":{"value":"Canada"},"country_exposure":{"value":"Iran"},"div":0.0001000813930293326,"num_date":{"confidence":[2020.0654302666194,2020.1327384908145],"value":2020.0773420665973},"region":{"value":"Asia"}}}],"name":"NODE_0000047","node_attrs":{"country":{"value":"Canada"},"country_exposure":{"value":"Iran"},"div":0.00010008139302933258,"num_date":{"confidence":[2020.050626739017,2020.1004926702608],"value":2020.0776217437037},"region":{"value":"North America"}}}],"name":"NODE_0000046","node_attrs":{"country":{"value":"Canada"},"country_exposure":{"value":"Iran"},"div":0.00010008139302933257,"num_date":{"confidence":[2020.0304793453831,2020.0907440481496],"value":2020.0543566470562},"region":{"value":"North America"}}},{"branch_attrs":{"mutations":{}},"children":[{"branch_attrs":{"mutations":{"nuc":["A9514G"]}},"children":[{"branch_attrs":{"labels":{"aa":"N: A252S; orf1ab: G993S"},"mutations":{"N":["A252S"],"nuc":["G3242A","C25214T","G29027T"],"orf1ab":["G993S"]}},"name":"USA/NY1-PV08001/2020","node_attrs":{"age":{"value":"39"},"author":{"author":"Gopi Patel et al","paper_url":"https://dx.doi.org/10.1101/2020.04.08.20056929","title":"Introductions and early spread of SARS-CoV-2 in the New York City area","value":"Gopi Patel et al"},"country":{"value":"USA"},"country_exposure":{"value":"Iran"},"div":0.0002350899519475229,"division":{"value":"New York"},"host":{"value":"Human"},"num_date":{"confidence":[2020.1625683060108,2020.1625683060108],"value":2020.1625683060108},"pangolin_lineage":{"value":"B.4"},"region":{"value":"North America"},"url":"https://www.gisaid.org"}},{"branch_attrs":{"mutations":{}},"children":[{"branch_attrs":{"labels":{"aa":"orf1ab: V6755F"},"mutations":{"nuc":["G20527T"],"orf1ab":["V6755F"]}},"name":"Canada/BC_69243/2020","node_attrs":{"age":{"value":"43"},"author":{"author":"Harrigan et al","value":"Harrigan et al A"},"country":{"value":"Canada"},"country_exposure":{"value":"Iran"},"div":0.00016716047809522128,"division":{"value":"British Columbia"},"host":{"value":"Human"},"num_date":{"confidence":[2020.1379781420765,2020.1379781420765],"value":2020.1379781420765},"pangolin_lineage":{"value":"B.4"},"region":{"value":"North America"},"url":"https://www.gisaid.org"}},{"branch_attrs":{"mutations":{}},"name":"Canada/BC_37_0-2/2020","node_attrs":{"age":{"value":"35"},"author":{"author":"Harrigan et al","paper_url":"https://dx.doi.org/10.1002/jmv.25773","title":"A doubt of multiple introduction of SARS-CoV-2 in Italy: A preliminary overview","value":"Harrigan et al B"},"country":{"value":"Canada"},"country_exposure":{"value":"Iran"},"div":0.00013346799867668992,"division":{"value":"British Columbia"},"host":{"value":"Human"},"num_date":{"confidence":[2020.127049180328,2020.127049180328],"value":2020.127049180328},"pangolin_lineage":{"value":"B.4"},"region":{"value":"North America"},"url":"https://www.gisaid.org"}}],"name":"NODE_0000053","node_attrs":{"country":{"value":"Canada"},"country_exposure":{"value":"Iran"},"div":0.0001334679986766899,"num_date":{"confidence":[2020.0603392794487,2020.127049180328],"value":2020.127049180328},"region":{"value":"North America"}}}],"name":"NODE_0000116","node_attrs":{"country":{"value":"Canada"},"country_exposure":{"value":"Iran"},"div":0.00013346799867668986,"num_date":{"confidence":[2020.0596020456976,2020.125184759442],"value":2020.0776420268487},"region":{"value":"North America"}}},{"branch_attrs":{"mutations":{}},"children":[{"branch_attrs":{"mutations":{}},"name":"HongKong/HKU-905a/2020","node_attrs":{"author":{"author":"To et al","value":"To et al"},"country":{"value":"Hong Kong"},"country_exposure":{"value":"Hong Kong"},"div":0.00010008139302933261,"division":{"value":"Hong Kong"},"host":{"value":"Human"},"num_date":{"confidence":[2020.0642076502731,2020.0642076502731],"value":2020.0642076502731},"pangolin_lineage":{"value":"B.4"},"region":{"value":"Asia"},"url":"https://www.gisaid.org"}},{"branch_attrs":{"mutations":{}},"children":[{"branch_attrs":{"labels":{"aa":"orf1ab: K856R"},"mutations":{"nuc":["A2832G","A29756-","G29757-","T29758-","G29759-","T29760-","A29761-","C29762-"],"orf1ab":["K856R"]}},"name":"Canada/ON_PHL5472/2020","node_attrs":{"age":{"value":"62"},"author":{"author":"Alireza Eshaghi et al","value":"Alireza Eshaghi et al"},"country":{"value":"Canada"},"country_exposure":{"value":"Canada"},"div":0.00013371038770013628,"division":{"value":"Ontario"},"host":{"value":"Human"},"num_date":{"confidence":[2020.1379781420765,2020.1379781420765],"value":2020.1379781420765},"pangolin_lineage":{"value":"B.4"},"region":{"value":"North America"},"url":"https://www.gisaid.org"}},{"branch_attrs":{"mutations":{}},"children":[{"branch_attrs":{"labels":{"aa":"orf1ab: P820L"},"mutations":{"nuc":["C2724T"],"orf1ab":["P820L"]}},"name":"UnitedArabEmirates/L6627/2020","node_attrs":{"age":{"value":"29"},"author":{"author":"Ahmad Abou Tayoun et al","paper_url":"https://dx.doi.org/10.1101/2020.05.06.080606","title":"Genomic surveillance and phylogenetic analysis reveal multiple introductions of SARS-CoV-2 into a global travel hub in the Middle East","value":"Ahmad Abou Tayoun et al"},"country":{"value":"United Arab Emirates"},"country_exposure":{"value":"United Arab Emirates"},"div":0.0001336125906038226,"division":{"value":"United Arab Emirates"},"host":{"value":"Human"},"num_date":{"confidence":[2020.1516393442623,2020.1516393442623],"value":2020.1516393442623},"pangolin_lineage":{"value":"B.4"},"region":{"value":"Asia"},"url":"https://www.gisaid.org"}},{"branch_attrs":{"mutations":{}},"children":[{"branch_attrs":{"labels":{"aa":"ORF3a: G76S"},"mutations":{"ORF3a":["G76S"],"nuc":["G25618A"]}},"name":"NewZealand/01/2020","node_attrs":{"author":{"author":"Matt Storey et al","paper_url":"https://dx.doi.org/10.1101/2020.03.15.992818","title":"An emergent clade of SARS-CoV-2 linked to returned travellers from Iran","value":"Matt Storey et al A"},"country":{"value":"New Zealand"},"country_exposure":{"value":"Iran"},"div":0.00013370726132788788,"division":{"value":"Auckland"},"host":{"value":"Human"},"location":{"value":"Auckland"},"num_date":{"confidence":[2020.1571038251366,2020.1571038251366],"value":2020.1571038251366},"pangolin_lineage":{"value":"B.4"},"region":{"value":"Oceania"},"url":"https://www.gisaid.org"}},{"branch_attrs":{"mutations":{}},"children":[{"branch_attrs":{"mutations":{}},"children":[{"branch_attrs":{"mutations":{}},"name":"Canada/BC_02421/2020","node_attrs":{"age":{"value":"60"},"author":{"author":"Harrigan et al","value":"Harrigan et al A"},"country":{"value":"Canada"},"country_exposure":{"value":"Iran"},"div":0.00010008139302933268,"division":{"value":"British Columbia"},"host":{"value":"Human"},"num_date":{"confidence":[2020.1653005464482,2020.1653005464482],"value":2020.1653005464482},"pangolin_lineage":{"value":"B.4"},"region":{"value":"North America"},"url":"https://www.gisaid.org"}},{"branch_attrs":{"mutations":{}},"name":"UnitedArabEmirates/L2409/2020","node_attrs":{"age":{"value":"59"},"author":{"author":"Ahmad Abou Tayoun et al","paper_url":"https://dx.doi.org/10.1101/2020.05.06.080606","title":"Genomic surveillance and phylogenetic analysis reveal multiple introductions of SARS-CoV-2 into a global travel hub in the Middle East","value":"Ahmad Abou Tayoun et al"},"country":{"value":"United Arab Emirates"},"country_exposure":{"value":"United Arab Emirates"},"div":0.00010008139302933268,"division":{"value":"United Arab Emirates"},"host":{"value":"Human"},"num_date":{"confidence":[2020.1516393442623,2020.1516393442623],"value":2020.1516393442623},"pangolin_lineage":{"value":"B.4"},"region":{"value":"Asia"},"url":"https://www.gisaid.org"}}],"name":"NODE_0000064","node_attrs":{"country":{"value":"Canada"},"country_exposure":{"value":"Iran"},"div":0.00010008139302933265,"num_date":{"confidence":[2020.1443126771742,2020.1516393442623],"value":2020.1516393442623},"region":{"value":"Asia"}}},{"branch_attrs":{"mutations":{}},"children":[{"branch_attrs":{"labels":{"aa":"orf1ab: P271S"},"mutations":{"nuc":["C1076T"],"orf1ab":["P271S"]}},"children":[{"branch_attrs":{"labels":{"aa":"ORF8: S24L; orf1ab: K3162E"},"mutations":{"ORF8":["S24L"],"nuc":["A9749G","C27964T"],"orf1ab":["K3162E"]}},"name":"Australia/VIC262/2020","node_attrs":{"age":{"value":"27"},"author":{"author":"Caly L. et al","paper_url":"https://dx.doi.org/10.1101/2020.05.12.20099929","title":"Tracking the COVID-19 pandemic in Australia using genomics","value":"Caly L. et al B"},"country":{"value":"Australia"},"country_exposure":{"value":"Australia"},"div":0.00020075987147103667,"division":{"value":"Victoria"},"host":{"value":"Human"},"num_date":{"confidence":[2020.2199453551912,2020.2199453551912],"value":2020.2199453551912},"pangolin_lineage":{"value":"B.4"},"region":{"value":"Oceania"},"url":"https://www.gisaid.org"}},{"branch_attrs":{"mutations":{}},"name":"Australia/VIC97/2020","node_attrs":{"age":{"value":"30"},"author":{"author":"Caly L. et al","paper_url":"https://dx.doi.org/10.1101/2020.05.12.20099929","title":"Tracking the COVID-19 pandemic in Australia using genomics","value":"Caly L. et al B"},"country":{"value":"Australia"},"country_exposure":{"value":"Australia"},"div":0.00013337962210510003,"division":{"value":"Victoria"},"host":{"value":"Human"},"num_date":{"confidence":[2020.2062841530055,2020.2062841530055],"value":2020.2062841530055},"pangolin_lineage":{"value":"B.4"},"region":{"value":"Oceania"},"url":"https://www.gisaid.org"}}],"name":"NODE_0000132","node_attrs":{"country":{"value":"Australia"},"country_exposure":{"value":"Australia"},"div":0.0001333796221051,"num_date":{"confidence":[2020.1710527943392,2020.2062841530055],"value":2020.1970977988922},"region":{"value":"Oceania"}}},{"branch_attrs":{"mutations":{}},"children":[{"branch_attrs":{"labels":{"aa":"S: V772I"},"mutations":{"S":["V772I"],"nuc":["G23876A","C29563T"]}},"name":"Turkey/ERAGEM-001/2020","node_attrs":{"age":{"value":"82"},"author":{"author":"Shaikh Terkis Islam Pavel et al","paper_url":"https://dx.doi.org/10.1101/2020.05.15.095794","title":"Phylogenetic Analysis of SARS-CoV-2 Genomes in Turkey","value":"Shaikh Terkis Islam Pavel et al"},"country":{"value":"Turkey"},"country_exposure":{"value":"Turkey"},"div":0.00016746186489785493,"division":{"value":"Kayseri"},"host":{"value":"Human"},"num_date":{"confidence":[2020.2090163934427,2020.2090163934427],"value":2020.2090163934427},"pangolin_lineage":{"value":"B.4"},"region":{"value":"Europe"},"url":"https://www.gisaid.org"}},{"branch_attrs":{"mutations":{}},"children":[{"branch_attrs":{"mutations":{}},"name":"Canada/BC_4143868/2020","node_attrs":{"age":{"value":"27"},"author":{"author":"Harrigan et al","value":"Harrigan et al A"},"country":{"value":"Canada"},"country_exposure":{"value":"Canada"},"div":0.00010008139302933277,"division":{"value":"British Columbia"},"host":{"value":"Human"},"num_date":{"confidence":[2020.1734972677596,2020.1734972677596],"value":2020.1734972677596},"pangolin_lineage":{"value":"B.4"},"region":{"value":"North America"},"url":"https://www.gisaid.org"}},{"branch_attrs":{"mutations":{}},"name":"Oman/RESP-20-2181/2020","node_attrs":{"age":{"value":"55"},"author":{"author":"Samira Al-Maruqi et al","value":"Samira Al-Maruqi et al"},"country":{"value":"Oman"},"country_exposure":{"value":"Oman"},"div":0.0001000813930293327,"division":{"value":"Muscat"},"host":{"value":"Human"},"num_date":{"confidence":[2020.2090163934427,2020.2090163934427],"value":2020.2090163934427},"pangolin_lineage":{"value":"B.4"},"region":{"value":"Asia"},"url":"https://www.gisaid.org"}}],"name":"NODE_0000070","node_attrs":{"country":{"value":"Canada"},"country_exposure":{"value":"Oman"},"div":0.00010008139302933268,"num_date":{"confidence":[2020.1611037947537,2020.1734972677596],"value":2020.1734972677596},"region":{"value":"Asia"}}}],"name":"NODE_0000069","node_attrs":{"country":{"value":"Canada"},"country_exposure":{"value":"Turkey"},"div":0.00010008139302933266,"num_date":{"confidence":[2020.1449470421182,2020.1717036598366],"value":2020.1585021744888},"region":{"value":"Asia"}}}],"name":"NODE_0000066","node_attrs":{"country":{"value":"Canada"},"country_exposure":{"value":"Iran"},"div":0.00010008139302933265,"num_date":{"confidence":[2020.1420670870489,2020.1687252810118],"value":2020.1495573221227},"region":{"value":"Asia"}}}],"name":"NODE_0000063","node_attrs":{"country":{"value":"Canada"},"country_exposure":{"value":"Iran"},"div":0.00010008139302933264,"num_date":{"confidence":[2020.137514576879,2020.1497627922608],"value":2020.1452505787847},"region":{"value":"Asia"}}}],"name":"NODE_0000062","node_attrs":{"country":{"value":"Canada"},"country_exposure":{"value":"Iran"},"div":0.00010008139302933262,"num_date":{"confidence":[2020.1221209131293,2020.147524790533],"value":2020.1429392838481},"region":{"value":"Asia"}}}],"name":"NODE_0000058","node_attrs":{"country":{"value":"Canada"},"country_exposure":{"value":"Iran"},"div":0.00010008139302933261,"num_date":{"confidence":[2020.0813886137987,2020.1436791854258],"value":2020.13159658463},"region":{"value":"Asia"}}}],"name":"NODE_0000055","node_attrs":{"country":{"value":"Canada"},"country_exposure":{"value":"Iran"},"div":0.0001000813930293326,"num_date":{"confidence":[2020.0590593983477,2020.1379781420765],"value":2020.0790623840126},"region":{"value":"Asia"}}}],"name":"NODE_0000054","node_attrs":{"country":{"value":"Canada"},"country_exposure":{"value":"Iran"},"div":0.00010008139302933258,"num_date":{"confidence":[2020.056756250905,2020.0642076502731],"value":2020.0642076502731},"region":{"value":"Asia"}}}],"name":"NODE_0000050","node_attrs":{"country":{"value":"Canada"},"country_exposure":{"value":"Iran"},"div":0.00010008139302933257,"num_date":{"confidence":[2020.0493512801052,2020.061122222992],"value":2020.0590652714714},"region":{"value":"Asia"}}}],"name":"NODE_0000045","node_attrs":{"country":{"value":"Canada"},"country_exposure":{"value":"Iran"},"div":0.00010008139302933256,"num_date":{"confidence":[2020.045175614959,2020.0551910555776],"value":2020.0510265231246},"region":{"value":"Asia"}}}],"name":"NODE_0000037","node_attrs":{"country":{"value":"Canada"},"country_exposure":{"value":"Iran"},"div":0.00010008139302933254,"num_date":{"confidence":[2020.0400368725375,2020.0546626949908],"value":2020.0507600360982},"region":{"value":"Asia"}}},{"branch_attrs":{"labels":{"aa":"orf1ab: R207C, M2796I"},"mutations":{"nuc":["C884T","G8653T"],"orf1ab":["R207C","M2796I"]}},"children":[{"branch_attrs":{"labels":{"aa":"N: G214C; ORF8: F120L, I121L"},"mutations":{"N":["G214C"],"ORF8":["F120L","I121L"],"nuc":["G6220A","T10667C","C22792A","C28253A","A28254C","G28913T"]}},"name":"India/1617/2020","node_attrs":{"age":{"value":"50"},"author":{"author":"Pragya D. Yadav et al","paper_url":"https://www.biorxiv.org/content/10.1101/2020.05.28.122143v1","title":"Phylogenetic clustering of the Indian SARS-CoV-2 genomes reveals the presence of distinct clades of viral haplotypes among states","value":"Pragya D. Yadav et al B"},"country":{"value":"India"},"country_exposure":{"value":"Iran"},"div":0.0003792711825762219,"division":{"value":"India"},"host":{"value":"Human"},"num_date":{"confidence":[2020.1953551912568,2020.1953551912568],"value":2020.1953551912568},"pangolin_lineage":{"value":"B.4"},"region":{"value":"Asia"},"url":"https://www.gisaid.org"}},{"branch_attrs":{"labels":{"aa":"N: P326L; orf1ab: M315T, S5602F"},"mutations":{"N":["P326L"],"nuc":["T1209C","C17069T","G27561T","C29250T"],"orf1ab":["M315T","S5602F"]}},"name":"Oman/RESP-20-1189/2020","node_attrs":{"age":{"value":"18"},"author":{"author":"Samira Al-Maruqi et al","value":"Samira Al-Maruqi et al"},"country":{"value":"Oman"},"country_exposure":{"value":"Oman"},"div":0.0003023616755153672,"division":{"value":"Muscat"},"host":{"value":"Human"},"num_date":{"confidence":[2020.1680327868853,2020.1680327868853],"value":2020.1680327868853},"pangolin_lineage":{"value":"B.4"},"region":{"value":"Asia"},"url":"https://www.gisaid.org"}},{"branch_attrs":{"labels":{"aa":"orf1ab: I1023X, E1024X, A5626D, *7097X"},"mutations":{"nuc":["T3333-","T3334-","G3335-","C4234T","T16272G","C17141A","T29742G"],"orf1ab":["I1023X","E1024X","A5626D","*7097X"]}},"name":"Kazakhstan/NCB-1/2020","node_attrs":{"author":{"author":"Shevtsov et al","value":"Shevtsov et al"},"country":{"value":"Kazakhstan"},"country_exposure":{"value":"Kazakhstan"},"div":0.00030453095654092466,"division":{"value":"Nur-Sultan"},"host":{"value":"Human"},"num_date":{"confidence":[2020.2226775956285,2020.2226775956285],"value":2020.2226775956285},"pangolin_lineage":{"value":"B.4"},"region":{"value":"Asia"},"url":"https://www.gisaid.org"}},{"branch_attrs":{"labels":{"aa":"orf1ab: C2691S, C2694*"},"mutations":{"nuc":["T8329A","T8336A","T8347A","A26226G"],"orf1ab":["C2691S","C2694*"]}},"name":"India/1652/2020","node_attrs":{"age":{"value":"70"},"author":{"author":"Pragya D. Yadav et al","paper_url":"http://www.ijmr.org.in/article.asp?issn=0971-5916;year=2020;volume=151;issue=2;spage=255;epage=260;aulast=Potdar","title":"Genomic analysis of SARS-CoV-2 strains among Indians returning from Italy, Iran & China, & Italian tourists in India","value":"Pragya D. Yadav et al A"},"country":{"value":"India"},"country_exposure":{"value":"Iran"},"div":0.00030901307538003795,"division":{"value":"India"},"host":{"value":"Human"},"num_date":{"confidence":[2020.1953551912568,2020.1953551912568],"value":2020.1953551912568},"pangolin_lineage":{"value":"B.4"},"region":{"value":"Asia"},"url":"https://www.gisaid.org"}},{"branch_attrs":{"labels":{"aa":"orf1ab: V4727F"},"mutations":{"nuc":["G14443T","T24211C","C27155T"],"orf1ab":["V4727F"]}},"name":"Oman/RESP-20-837/2020","node_attrs":{"age":{"value":"42"},"author":{"author":"Samira Al-Maruqi et al","value":"Samira Al-Maruqi et al"},"country":{"value":"Oman"},"country_exposure":{"value":"Oman"},"div":0.00026831734366793673,"division":{"value":"Muscat"},"host":{"value":"Human"},"num_date":{"confidence":[2020.1489071038252,2020.1489071038252],"value":2020.1489071038252},"pangolin_lineage":{"value":"B.4"},"region":{"value":"Asia"},"url":"https://www.gisaid.org"}},{"branch_attrs":{"labels":{"aa":"orf1ab: T3255I, S3601F, T6854K"},"mutations":{"nuc":["C10029T","C11067T","C20825A"],"orf1ab":["T3255I","S3601F","T6854K"]}},"name":"Georgia/Tb-82/2020","node_attrs":{"author":{"author":"Nato Kotaria et al","value":"Nato Kotaria et al"},"country":{"value":"Georgia"},"country_exposure":{"value":"Georgia"},"div":0.00026953323747920624,"division":{"value":"Tbilisi"},"host":{"value":"Human"},"num_date":{"confidence":[2020.1598360655737,2020.1598360655737],"value":2020.1598360655737},"pangolin_lineage":{"value":"B.4"},"region":{"value":"Asia"},"url":"https://www.gisaid.org"}},{"branch_attrs":{"labels":{"aa":"orf1ab: A540V, I2501V"},"mutations":{"nuc":["C1884T","A7766G","C25578T"],"orf1ab":["A540V","I2501V"]}},"name":"Lebanon/S5_762/2020","node_attrs":{"age":{"value":"42"},"author":{"author":"Rita Feghali et al","value":"Rita Feghali et al"},"country":{"value":"Lebanon"},"country_exposure":{"value":"Iran"},"div":0.00026828835006119215,"division":{"value":"Beirut"},"host":{"value":"Human"},"num_date":{"confidence":[2020.1571038251366,2020.1571038251366],"value":2020.1571038251366},"pangolin_lineage":{"value":"B.4"},"region":{"value":"Asia"},"url":"https://www.gisaid.org"}},{"branch_attrs":{"mutations":{"nuc":["A25980C"]}},"children":[{"branch_attrs":{"labels":{"aa":"orf1ab: A5770V"},"mutations":{"nuc":["C2638T","C9226T","C13548T","C17573T"],"orf1ab":["A5770V"]}},"name":"India/1104/2020","node_attrs":{"age":{"value":"43"},"author":{"author":"Pragya D. Yadav et al","paper_url":"http://www.ijmr.org.in/article.asp?issn=0971-5916;year=2020;volume=151;issue=2;spage=255;epage=260;aulast=Potdar","title":"Genomic analysis of SARS-CoV-2 strains among Indians returning from Italy, Iran & China, & Italian tourists in India","value":"Pragya D. Yadav et al A"},"country":{"value":"India"},"country_exposure":{"value":"Iran"},"div":0.00033571072347163196,"division":{"value":"India"},"host":{"value":"Human"},"num_date":{"confidence":[2020.1898907103825,2020.1898907103825],"value":2020.1898907103825},"pangolin_lineage":{"value":"B.4"},"region":{"value":"Asia"},"url":"https://www.gisaid.org"}},{"branch_attrs":{"labels":{"aa":"orf1ab: E658D, S6599C"},"mutations":{"nuc":["A2239C","A20059T"],"orf1ab":["E658D","S6599C"]}},"name":"Kuwait/KU09/2020","node_attrs":{"author":{"author":"Fahd Al-Mulla et al","value":"Fahd Al-Mulla et al"},"country":{"value":"Kuwait"},"country_exposure":{"value":"Kuwait"},"div":0.00026998965277241223,"division":{"value":"Kuwait"},"host":{"value":"Human"},"location":{"value":"Dasman"},"num_date":{"confidence":[2020.1680327868853,2020.1680327868853],"value":2020.1680327868853},"pangolin_lineage":{"value":"B.4"},"region":{"value":"Asia"},"url":"https://www.gisaid.org"}}],"name":"NODE_0000068","node_attrs":{"country":{"value":"India"},"country_exposure":{"value":"Iran"},"div":0.00020075510085910145,"num_date":{"confidence":[2020.0441576143412,2020.1680327868853],"value":2020.0858425456165},"region":{"value":"Asia"}}},{"branch_attrs":{"labels":{"aa":"ORF7a: V74F"},"mutations":{"ORF7a":["V74F"],"nuc":["A3472G","G27613T"]}},"children":[{"branch_attrs":{"labels":{"aa":"ORF3a: S74A, L83F; orf1ab: P626T"},"mutations":{"ORF3a":["S74A","L83F"],"nuc":["C2141A","T25612G","G25641C"],"orf1ab":["P626T"]}},"name":"India/1093/2020","node_attrs":{"age":{"value":"45"},"author":{"author":"Pragya D. Yadav et al","paper_url":"http://www.ijmr.org.in/article.asp?issn=0971-5916;year=2020;volume=151;issue=2;spage=255;epage=260;aulast=Potdar","title":"Genomic analysis of SARS-CoV-2 strains among Indians returning from Italy, Iran & China, & Italian tourists in India","value":"Pragya D. Yadav et al A"},"country":{"value":"India"},"country_exposure":{"value":"Iran"},"div":0.00033873403047687237,"division":{"value":"India"},"host":{"value":"Human"},"num_date":{"confidence":[2020.1898907103825,2020.1898907103825],"value":2020.1898907103825},"pangolin_lineage":{"value":"B.4"},"region":{"value":"Asia"},"url":"https://www.gisaid.org"}},{"branch_attrs":{"mutations":{}},"children":[{"branch_attrs":{"mutations":{}},"name":"Kuwait/KU12/2020","node_attrs":{"author":{"author":"Fahd Al-Mulla et al","value":"Fahd Al-Mulla et al"},"country":{"value":"Kuwait"},"country_exposure":{"value":"Kuwait"},"div":0.0002341178784766508,"division":{"value":"Kuwait"},"host":{"value":"Human"},"location":{"value":"Hawali"},"num_date":{"confidence":[2020.1680327868853,2020.1680327868853],"value":2020.1680327868853},"pangolin_lineage":{"value":"B.4"},"region":{"value":"Asia"},"url":"https://www.gisaid.org"}},{"branch_attrs":{"labels":{"aa":"orf1ab: N5266S"},"mutations":{"nuc":["A16061G"],"orf1ab":["N5266S"]}},"name":"India/1100/2020","node_attrs":{"age":{"value":"72"},"author":{"author":"Pragya D. Yadav et al","paper_url":"http://www.ijmr.org.in/article.asp?issn=0971-5916;year=2020;volume=151;issue=2;spage=255;epage=260;aulast=Potdar","title":"Genomic analysis of SARS-CoV-2 strains among Indians returning from Italy, Iran & China, & Italian tourists in India","value":"Pragya D. Yadav et al A"},"country":{"value":"India"},"country_exposure":{"value":"Iran"},"div":0.0002677392085340556,"division":{"value":"India"},"host":{"value":"Human"},"num_date":{"confidence":[2020.1898907103825,2020.1898907103825],"value":2020.1898907103825},"pangolin_lineage":{"value":"B.4"},"region":{"value":"Asia"},"url":"https://www.gisaid.org"}}],"name":"NODE_0000074","node_attrs":{"country":{"value":"India"},"country_exposure":{"value":"Iran"},"div":0.00023411787847665077,"num_date":{"confidence":[2020.1462693227304,2020.1680327868853],"value":2020.1680327868853},"region":{"value":"Asia"}}}],"name":"NODE_0000073","node_attrs":{"country":{"value":"India"},"country_exposure":{"value":"Iran"},"div":0.00023411787847665074,"num_date":{"confidence":[2020.1278105271388,2020.1646385447032],"value":2020.1476673337922},"region":{"value":"Asia"}}},{"branch_attrs":{"labels":{"aa":"ORF8: G8*; orf1ab: D6270G"},"mutations":{"ORF8":["G8*"],"nuc":["A19073G","G27915T","C29077T","A29716-","G29717-","C29718-","C29719-","A29720-","C29721-","C29722-","A29723-","C29724-","A29725-","T29726-","T29727-","T29728-","T29729-","C29730-","A29731-","C29732-","C29733-","G29734-","A29735-","G29736-","G29737-","C29738-","C29739-","A29740-","C29741-","T29742-","C29743-","G29744-","G29745-","A29746-","G29747-","T29748-","A29749-","C29750-","G29751-","A29752-","T29753-","C29754-","G29755-","A29756-","G29757-","T29758-","G29759-","T29760-","A29761-","C29762-","A29763-","G29764-","T29765-","G29766-","A29767-","A29768-","C29769-","A29770-","A29771-","T29772-","G29773-","C29774-","T29775-","A29776-","G29777-","G29778-","G29779-","A29780-","G29781-","A29782-","G29783-","C29784-","T29785-","G29786-","C29787-","C29788-","T29789-","A29790-","T29791-","A29792-","T29793-","G29794-","G29795-","A29796-","A29797-","G29798-","A29799-","G29800-","C29801-","C29802-","C29803-"],"orf1ab":["D6270G"]}},"children":[{"branch_attrs":{"labels":{"aa":"ORF10: L37-, T38-, *39-"},"mutations":{"ORF10":["L37-","T38-","*39-"],"nuc":["T51-","T52-","G53-","T54-","C19186T","G23608T","C29666-","T29667-","C29668-","A29669-","C29670-","A29671-","T29672-","A29673-","G29674-","C29675-","A29676-","A29677-","T29678-","C29679-","T29680-","T29681-","T29682-","A29683-","A29684-","T29685-","C29686-","A29687-","G29688-","T29689-","G29690-","T29691-","G29692-","T29693-","A29694-","A29695-","C29696-","A29697-","T29698-","T29699-","A29700-","G29701-","G29702-","G29703-","A29704-","G29705-","G29706-","A29707-","C29708-","T29709-","T29710-","G29711-","A29712-","A29713-","A29714-","G29715-"]}},"name":"Kenya/S052/2020","node_attrs":{"author":{"author":"Githinji G. et al 2020 et al","paper_url":"https://virological.org/t/introduction-and-local-transmission-of-sars-cov-2-cases-in-kenya/497","title":"Introduction and local transmission of SARS-CoV-2 cases in Kenya","value":"Githinji G. et al 2020 et al"},"country":{"value":"Kenya"},"country_exposure":{"value":"Kenya"},"div":0.00033673183207519303,"division":{"value":"Kenya"},"host":{"value":"Human"},"num_date":{"confidence":[2020.200819672131,2020.200819672131],"value":2020.200819672131},"pangolin_lineage":{"value":"B.4"},"region":{"value":"Africa"},"url":"https://www.gisaid.org"}},{"branch_attrs":{"labels":{"aa":"N: P142S; ORF8: E64D"},"mutations":{"N":["P142S"],"ORF8":["E64D"],"nuc":["C26370T","C27889T","G28085T","C28697T"]}},"name":"DRC/299/2020","node_attrs":{"age":{"value":"34"},"author":{"author":"Placide Mbala-Kingebeni et al","value":"Placide Mbala-Kingebeni et al"},"country":{"value":"Democratic Republic of the Congo"},"country_exposure":{"value":"Democratic Republic of the Congo"},"div":0.0004048218132079614,"division":{"value":"Sud Kivu"},"host":{"value":"Human"},"num_date":{"confidence":[2020.217213114754,2020.217213114754],"value":2020.217213114754},"pangolin_lineage":{"value":"B.4"},"region":{"value":"Africa"},"url":"https://www.gisaid.org"}},{"branch_attrs":{"mutations":{"nuc":["-29716A","-29717G","-29718C","-29719C","-29720A","-29721C","-29722C","-29723A","-29724C","-29725A","-29726T","-29727T","-29728T","-29729T","-29730C","-29731A","-29732C","-29733C","-29734G","-29735A","-29736G","-29737G","-29738C","-29739C","-29740A","-29741C","-29742T","-29743C","-29744G","-29745G","-29746A","-29747G","-29748T","-29749A","-29750C","-29751G","-29752A","-29753T","-29754C","-29755G","-29756A","-29757G","-29758T","-29759G","-29760T","-29761A","-29762C","-29763A","-29764G","-29765T","-29766G","-29767A","-29768A","-29769C","-29770A","-29771A","-29772T","-29773G","-29774C","-29775T","-29776A","-29777G","-29778G","-29779G","-29780A","-29781G","-29782A","-29783G","-29784C","-29785T","-29786G","-29787C","-29788C","-29789T","-29790A","-29791T","-29792A","-29793T","-29794G","-29795G","-29796A","-29797A","-29798G","-29799A","-29800G","-29801C","-29802C","-29803C"]}},"children":[{"branch_attrs":{"mutations":{}},"name":"UnitedArabEmirates/L068/2020","node_attrs":{"age":{"value":"33"},"author":{"author":"Ahmad Abou Tayoun et al","paper_url":"https://dx.doi.org/10.1101/2020.05.06.080606","title":"Genomic surveillance and phylogenetic analysis reveal multiple introductions of SARS-CoV-2 into a global travel hub in the Middle East","value":"Ahmad Abou Tayoun et al"},"country":{"value":"United Arab Emirates"},"country_exposure":{"value":"United Arab Emirates"},"div":0.00026818628395689,"division":{"value":"United Arab Emirates"},"host":{"value":"Human"},"num_date":{"confidence":[2020.200819672131,2020.200819672131],"value":2020.200819672131},"pangolin_lineage":{"value":"B.4"},"region":{"value":"Asia"},"url":"https://www.gisaid.org"}},{"branch_attrs":{"labels":{"aa":"N: P199S"},"mutations":{"N":["P199S"],"nuc":["C28868T"]}},"children":[{"branch_attrs":{"labels":{"aa":"ORF10: L37-, T38-, *39-"},"mutations":{"ORF10":["L37-","T38-","*39-"],"nuc":["T51-","T52-","G53-","T54-","C7564T","C29666-","T29667-","C29668-","A29669-","C29670-","A29671-","T29672-","A29673-","G29674-","C29675-","A29676-","A29677-","T29678-","C29679-","T29680-","T29681-","T29682-","A29683-","A29684-","T29685-","C29686-","A29687-","G29688-","T29689-","G29690-","T29691-","G29692-","T29693-","A29694-","A29695-","C29696-","A29697-","T29698-","T29699-","A29700-","G29701-","G29702-","G29703-","A29704-","G29705-","G29706-","A29707-","C29708-","T29709-","T29710-","G29711-","A29712-","A29713-","A29714-","G29715-","A29716-","G29717-","C29718-","C29719-","A29720-","C29721-","C29722-","A29723-","C29724-","A29725-","T29726-","T29727-","T29728-","T29729-","C29730-","A29731-","C29732-","C29733-","G29734-","A29735-","G29736-","G29737-","C29738-","C29739-","A29740-","C29741-","T29742-","C29743-","G29744-","G29745-","A29746-","G29747-","T29748-","A29749-","C29750-","G29751-","A29752-","T29753-","C29754-","G29755-","A29756-","G29757-","T29758-","G29759-","T29760-","A29761-","C29762-","A29763-","G29764-","T29765-","G29766-","A29767-","A29768-","C29769-","A29770-","A29771-","T29772-","G29773-","C29774-","T29775-","A29776-","G29777-","G29778-","G29779-","A29780-","G29781-","A29782-","G29783-","C29784-","T29785-","G29786-","C29787-","C29788-","T29789-","A29790-","T29791-","A29792-","T29793-","G29794-","G29795-","A29796-","A29797-","G29798-","A29799-","G29800-","C29801-","C29802-","C29803-"]}},"name":"Kenya/S109/2020","node_attrs":{"author":{"author":"Githinji G. et al 2020 et al","paper_url":"https://virological.org/t/introduction-and-local-transmission-of-sars-cov-2-cases-in-kenya/497","title":"Introduction and local transmission of SARS-CoV-2 cases in Kenya","value":"Githinji G. et al 2020 et al"},"country":{"value":"Kenya"},"country_exposure":{"value":"Kenya"},"div":0.0003356645146533679,"division":{"value":"Kenya"},"host":{"value":"Human"},"num_date":{"confidence":[2020.2254098360656,2020.2254098360656],"value":2020.2254098360656},"pangolin_lineage":{"value":"B.4"},"region":{"value":"Africa"},"url":"https://www.gisaid.org"}},{"branch_attrs":{"mutations":{}},"name":"UnitedArabEmirates/L0231/2020","node_attrs":{"age":{"value":"54"},"author":{"author":"Ahmad Abou Tayoun et al","paper_url":"https://dx.doi.org/10.1101/2020.05.06.080606","title":"Genomic surveillance and phylogenetic analysis reveal multiple introductions of SARS-CoV-2 into a global travel hub in the Middle East","value":"Ahmad Abou Tayoun et al"},"country":{"value":"United Arab Emirates"},"country_exposure":{"value":"United Arab Emirates"},"div":0.00030158699603585683,"division":{"value":"United Arab Emirates"},"host":{"value":"Human"},"num_date":{"confidence":[2020.200819672131,2020.200819672131],"value":2020.200819672131},"pangolin_lineage":{"value":"B.4"},"region":{"value":"Asia"},"url":"https://www.gisaid.org"}}],"name":"NODE_0000078","node_attrs":{"country":{"value":"United Arab Emirates"},"country_exposure":{"value":"United Arab Emirates"},"div":0.0003015869960358567,"num_date":{"confidence":[2020.1856449341453,2020.200819672131],"value":2020.2006081024645},"region":{"value":"Asia"}}}],"name":"NODE_0000076","node_attrs":{"country":{"value":"United Arab Emirates"},"country_exposure":{"value":"United Arab Emirates"},"div":0.0002681862839568899,"num_date":{"confidence":[2020.1558439128637,2020.198006165423],"value":2020.1817222905},"region":{"value":"Asia"}}}],"name":"NODE_0000075","node_attrs":{"country":{"value":"Kenya"},"country_exposure":{"value":"United Arab Emirates"},"div":0.0002681862839568898,"num_date":{"confidence":[2020.143347295557,2020.1937481299583],"value":2020.1565387791152},"region":{"value":"Africa"}}},{"branch_attrs":{"mutations":{}},"children":[{"branch_attrs":{"mutations":{"nuc":["C2143A","C13860T"]}},"name":"Kuwait/KU18/2020","node_attrs":{"author":{"author":"Fahd Al-Mulla et al","value":"Fahd Al-Mulla et al"},"country":{"value":"Kuwait"},"country_exposure":{"value":"Kuwait"},"div":0.00023511261977864518,"division":{"value":"Kuwait"},"host":{"value":"Human"},"location":{"value":"Dasman"},"num_date":{"confidence":[2020.1680327868853,2020.1680327868853],"value":2020.1680327868853},"pangolin_lineage":{"value":"B.4"},"region":{"value":"Asia"},"url":"https://www.gisaid.org"}},{"branch_attrs":{"mutations":{}},"children":[{"branch_attrs":{"mutations":{"nuc":["C3040T"]}},"children":[{"branch_attrs":{"mutations":{"nuc":["T62C"]}},"name":"Canada/ON_PHL2273/2020","node_attrs":{"age":{"value":"51"},"author":{"author":"Alireza Eshaghi et al","value":"Alireza Eshaghi et al"},"country":{"value":"Canada"},"country_exposure":{"value":"Canada"},"div":0.00023406935890926827,"division":{"value":"Ontario"},"host":{"value":"Human"},"num_date":{"confidence":[2020.1625683060108,2020.1625683060108],"value":2020.1625683060108},"pangolin_lineage":{"value":"B.4"},"region":{"value":"North America"},"url":"https://www.gisaid.org"}},{"branch_attrs":{"mutations":{}},"name":"Norway/1380/2020","node_attrs":{"author":{"author":"Kathrine Stene-Johansen et al","value":"Kathrine Stene-Johansen et al"},"country":{"value":"Norway"},"country_exposure":{"value":"Iran"},"div":0.00020030909317712796,"division":{"value":"Oslo"},"host":{"value":"Human"},"num_date":{"confidence":[2020.1543715846994,2020.1543715846994],"value":2020.1543715846994},"pangolin_lineage":{"value":"B.4"},"region":{"value":"Europe"},"url":"https://www.gisaid.org"}}],"name":"NODE_0000094","node_attrs":{"country":{"value":"Canada"},"country_exposure":{"value":"Iran"},"div":0.00020030909317712793,"num_date":{"confidence":[2020.136211118664,2020.1543715846994],"value":2020.1543715846994},"region":{"value":"Europe"}}},{"branch_attrs":{"mutations":{}},"children":[{"branch_attrs":{"mutations":{"nuc":["C10702T"]}},"children":[{"branch_attrs":{"mutations":{"nuc":["T51-","T52-","G53-","T54-","A55-","G56-","A57-","T58-","C59-","T60-","G61-","T62-","T63-","C64-","T65-","C66-","T67-","A68-","A69-","A70-","C71-","G72-","A73-","A74-","C75-","T76-","T77-","T78-","A79-","A80-","A81-","A82-","T83-","C84-","T85-","G86-","T87-","G88-","T89-","G90-","G91-","C92-","T93-","G94-","T95-","C96-","A97-","C98-","T99-","C100-","G101-","G102-","C103-","T104-","G105-","C106-","A107-","T108-","G109-","C110-","T111-","T112-","A113-","G114-","T115-","G116-","C117-","A118-","C119-","T120-","C121-","A122-","C123-","G124-","C125-","A126-","G127-","T128-","A129-","T130-","A131-","A132-","T133-","T134-","A135-","A136-","T137-","A138-","A139-","C140-","T141-","A142-","A143-","T144-","T145-","A146-","C147-","T148-","G149-","T150-","C151-","G152-","T153-","T154-","G155-","A156-","C157-","A158-","G159-","G160-","A161-","C162-","A163-","C164-","G165-","A166-","G167-","T168-","A169-","A170-","C171-","T172-","C173-","G174-","T175-","C176-","T177-","A178-","T179-","C180-","T181-","T182-","C183-","T184-","G185-","C186-","A187-","G188-","G189-","C190-","T191-","G192-","C193-","T194-","T195-","A196-","C197-","G198-","G199-","T200-","T201-","T202-","C203-","G204-","T205-","C206-","C207-","G208-","T209-","G210-","T211-","T212-","G213-","C214-","A215-","G216-","C217-","C218-","G219-","A220-","T221-","C222-","A223-","T224-","C225-","A226-","G227-","C228-","A229-","C230-","A231-","T232-","C233-","T234-","A235-","G236-","G237-","T238-","T239-","T240-","C241-","G242-","T243-","C244-","C245-","G246-","G247-","G248-","T249-","G250-","T251-","G252-","A253-","C254-","C255-","G256-","A257-","A258-","A259-","G260-","G261-","T262-","A263-","A264-","G265-"]}},"name":"Turkey/HSGM-4598/2020","node_attrs":{"age":{"value":"79"},"author":{"author":"Fatma Bayrakdar et al","paper_url":"https://dx.doi.org/10.1101/2020.05.15.095794","title":"Phylogenetic Analysis of SARS-CoV-2 Genomes in Turkey","value":"Fatma Bayrakdar et al A"},"country":{"value":"Turkey"},"country_exposure":{"value":"Turkey"},"div":0.00020030909317712804,"division":{"value":"Eskisehir"},"host":{"value":"Human"},"num_date":{"confidence":[2020.2090163934427,2020.2090163934427],"value":2020.2090163934427},"pangolin_lineage":{"value":"B.4"},"region":{"value":"Europe"},"url":"https://www.gisaid.org"}},{"branch_attrs":{"labels":{"aa":"M: V10A; S: I468V"},"mutations":{"M":["V10A"],"S":["I468V"],"nuc":["A22964G","T26551C"]}},"children":[{"branch_attrs":{"mutations":{"nuc":["C241T"]}},"name":"Turkey/HSGM-1009/2020","node_attrs":{"age":{"value":"62"},"author":{"author":"Fatma Bayrakdar et al","value":"Fatma Bayrakdar et al B"},"country":{"value":"Turkey"},"country_exposure":{"value":"Turkey"},"div":0.00030075074799670225,"division":{"value":"Ankara"},"host":{"value":"Human"},"num_date":{"confidence":[2020.214480874317,2020.214480874317],"value":2020.214480874317},"pangolin_lineage":{"value":"B.4"},"region":{"value":"Europe"},"url":"https://www.gisaid.org"}},{"branch_attrs":{"mutations":{}},"name":"Turkey/HSGM-1476/2020","node_attrs":{"age":{"value":"27"},"author":{"author":"Fatma Bayrakdar et al","value":"Fatma Bayrakdar et al B"},"country":{"value":"Turkey"},"country_exposure":{"value":"Iran"},"div":0.0002672194126466029,"division":{"value":"Istanbul"},"host":{"value":"Human"},"num_date":{"confidence":[2020.214480874317,2020.214480874317],"value":2020.214480874317},"pangolin_lineage":{"value":"B.4"},"region":{"value":"Europe"},"url":"https://www.gisaid.org"}}],"name":"NODE_0000083","node_attrs":{"country":{"value":"Turkey"},"country_exposure":{"value":"Turkey"},"div":0.00026721941264660283,"num_date":{"confidence":[2020.184826975851,2020.2134363665605],"value":2020.2031109390703},"region":{"value":"Europe"}}}],"name":"NODE_0000082","node_attrs":{"country":{"value":"Turkey"},"country_exposure":{"value":"Turkey"},"div":0.00020030909317712793,"num_date":{"confidence":[2020.1320434314741,2020.2032909425468],"value":2020.1744795361105},"region":{"value":"Europe"}}},{"branch_attrs":{"mutations":{}},"children":[{"branch_attrs":{"mutations":{"nuc":["C835T"]}},"children":[{"branch_attrs":{"mutations":{}},"name":"Canada/ON_SHSC-01/2020","node_attrs":{"author":{"author":"Jalees A. Nasir et al","value":"Jalees A. Nasir et al"},"country":{"value":"Canada"},"country_exposure":{"value":"Iran"},"div":0.00020030909317712798,"division":{"value":"Ontario"},"host":{"value":"Human"},"num_date":{"confidence":[2020.1543715846994,2020.1543715846994],"value":2020.1543715846994},"pangolin_lineage":{"value":"B.4"},"region":{"value":"North America"},"url":"https://www.gisaid.org"}},{"branch_attrs":{"labels":{"aa":"S: V622I"},"mutations":{"S":["V622I"],"nuc":["G23426A"]}},"children":[{"branch_attrs":{"mutations":{}},"name":"Canada/BC_66353/2020","node_attrs":{"age":{"value":"68"},"author":{"author":"Harrigan et al","value":"Harrigan et al A"},"country":{"value":"Canada"},"country_exposure":{"value":"Iran"},"div":0.0002336968514661984,"division":{"value":"British Columbia"},"host":{"value":"Human"},"num_date":{"confidence":[2020.1734972677596,2020.1734972677596],"value":2020.1734972677596},"pangolin_lineage":{"value":"B.4"},"region":{"value":"North America"},"url":"https://www.gisaid.org"}},{"branch_attrs":{"mutations":{}},"name":"India/1621/2020","node_attrs":{"age":{"value":"55"},"author":{"author":"Pragya D. Yadav et al","paper_url":"http://www.ijmr.org.in/article.asp?issn=0971-5916;year=2020;volume=151;issue=2;spage=255;epage=260;aulast=Potdar","title":"Genomic analysis of SARS-CoV-2 strains among Indians returning from Italy, Iran & China, & Italian tourists in India","value":"Pragya D. Yadav et al A"},"country":{"value":"India"},"country_exposure":{"value":"Iran"},"div":0.00023369685146619842,"division":{"value":"India"},"host":{"value":"Human"},"num_date":{"confidence":[2020.1953551912568,2020.1953551912568],"value":2020.1953551912568},"pangolin_lineage":{"value":"B.4"},"region":{"value":"Asia"},"url":"https://www.gisaid.org"}}],"name":"NODE_0000087","node_attrs":{"country":{"value":"Canada"},"country_exposure":{"value":"Iran"},"div":0.00023369685146619836,"num_date":{"confidence":[2020.158505273976,2020.1734972677596],"value":2020.1734972677596},"region":{"value":"North America"}}}],"name":"NODE_0000086","node_attrs":{"country":{"value":"Canada"},"country_exposure":{"value":"Iran"},"div":0.00020030909317712798,"num_date":{"confidence":[2020.141381980001,2020.1543715846994],"value":2020.1543715846994},"region":{"value":"North America"}}},{"branch_attrs":{"mutations":{}},"children":[{"branch_attrs":{"mutations":{}},"children":[{"branch_attrs":{"labels":{"aa":"N: P383L; orf1ab: T2300I, D4459N"},"mutations":{"N":["P383L"],"nuc":["C7164T","G13639A","C29421T"],"orf1ab":["T2300I","D4459N"]}},"name":"Oman/RESP-20-1857/2020","node_attrs":{"age":{"value":"35"},"author":{"author":"Samira Al-Maruqi et al","value":"Samira Al-Maruqi et al"},"country":{"value":"Oman"},"country_exposure":{"value":"Oman"},"div":0.0002682894003697096,"division":{"value":"Muscat"},"host":{"value":"Human"},"num_date":{"confidence":[2020.2035519125684,2020.2035519125684],"value":2020.2035519125684},"pangolin_lineage":{"value":"B.4"},"region":{"value":"Asia"},"url":"https://www.gisaid.org"}},{"branch_attrs":{"labels":{"aa":"orf1ab: Y5577H"},"mutations":{"nuc":["T16993C","T25461C","A27191G"],"orf1ab":["Y5577H"]}},"children":[{"branch_attrs":{"mutations":{}},"name":"India/NCDC-01441/2020","node_attrs":{"age":{"value":"30"},"author":{"author":"Pramod Kumar et al","paper_url":"https://dx.doi.org/10.1101/2020.06.04.128751","title":"Integrated genomic view of SARS-CoV-2 in India","value":"Pramod Kumar et al"},"country":{"value":"India"},"country_exposure":{"value":"India"},"div":0.00026757816744967325,"division":{"value":"Ladakh"},"host":{"value":"Human"},"num_date":{"confidence":[2020.2035519125684,2020.2035519125684],"value":2020.2035519125684},"pangolin_lineage":{"value":"B.4"},"region":{"value":"Asia"},"url":"https://www.gisaid.org"}},{"branch_attrs":{"mutations":{}},"name":"India/NCDC-01604/2020","node_attrs":{"age":{"value":"28"},"author":{"author":"Pramod Kumar et al","paper_url":"https://dx.doi.org/10.1101/2020.06.04.128751","title":"Integrated genomic view of SARS-CoV-2 in India","value":"Pramod Kumar et al"},"country":{"value":"India"},"country_exposure":{"value":"India"},"div":0.00026757816744967325,"division":{"value":"Ladakh"},"host":{"value":"Human"},"num_date":{"confidence":[2020.2090163934427,2020.2090163934427],"value":2020.2090163934427},"pangolin_lineage":{"value":"B.4"},"region":{"value":"Asia"},"url":"https://www.gisaid.org"}}],"name":"NODE_0000065","node_attrs":{"country":{"value":"India"},"country_exposure":{"value":"India"},"div":0.0002675781674496732,"num_date":{"confidence":[2020.1873286919947,2020.2035519125684],"value":2020.2035519125684},"region":{"value":"Asia"}}}],"name":"NODE_0000092","node_attrs":{"country":{"value":"India"},"country_exposure":{"value":"Oman"},"div":0.0001670103931359919,"num_date":{"confidence":[2020.1349058280737,2020.1656081981284],"value":2020.1447335718117},"region":{"value":"Asia"}}},{"branch_attrs":{"mutations":{}},"children":[{"branch_attrs":{"mutations":{}},"children":[{"branch_attrs":{"mutations":{}},"name":"Oman/RESP-20-797/2020","node_attrs":{"age":{"value":"44"},"author":{"author":"Samira Al-Maruqi et al","value":"Samira Al-Maruqi et al"},"country":{"value":"Oman"},"country_exposure":{"value":"Oman"},"div":0.00016701039313599196,"division":{"value":"Muscat"},"host":{"value":"Human"},"num_date":{"confidence":[2020.146174863388,2020.146174863388],"value":2020.146174863388},"pangolin_lineage":{"value":"B.4"},"region":{"value":"Asia"},"url":"https://www.gisaid.org"}},{"branch_attrs":{"mutations":{"nuc":["T51-","T52-","G53-","T54-","A55-","G56-","A57-","T58-","C59-","T60-","G61-","T62-","T63-","C64-","T65-","C66-","T67-","A68-","A69-","A70-","C71-","G72-","A73-","A74-","C75-","T76-","T77-","T78-","A79-","A80-","A81-","A82-","T83-","C84-","T85-","G86-","T87-","G88-","T89-","G90-","G91-","C92-","T93-","G94-","T95-","C96-","A97-","C98-","T99-","C100-","G101-","G102-","C103-","T104-","G105-","C106-","A107-","T108-","G109-","C110-","T111-","T112-","A113-","G114-","T115-","G116-","C117-","A118-","C119-","T120-","C121-","A122-","C123-","G124-","C125-","A126-","G127-","T128-","A129-","T130-","A131-","A132-","T133-","T134-","A135-","A136-","T137-","A138-","A139-","C140-","T141-","A142-","A143-","T144-","T145-","A146-","C147-","T148-","G149-","T150-","C151-","G152-","T153-","T154-","G155-","A156-","C157-","A158-","G159-","G160-","A161-","C162-","A163-","C164-","G165-","A166-","G167-","T168-","A169-","A170-","C171-","T172-","C173-","G174-","T175-","C176-","T177-","A178-","T179-","C180-","T181-","T182-","C183-","T184-","G185-","C186-","A187-","G188-","G189-","C190-","T191-","G192-","C193-","T194-","T195-","A196-","C197-","G198-","G199-","T200-","T201-","T202-","C203-","G204-","T205-","C206-","C207-","G208-","T209-","G210-","T211-","T212-","G213-","C214-","A215-","G216-","C217-","C218-","G219-","A220-","T221-","C222-","A223-","T224-","C225-","A226-","G227-","C228-","A229-","C230-","A231-","T232-","C233-","T234-","A235-","G236-","G237-","T238-","T239-","T240-","C241-","G242-","T243-","C244-","C245-","G246-","G247-","G248-","T249-","G250-","T251-","G252-","A253-","C254-","C255-","G256-","A257-","A258-","A259-","G260-","G261-","T262-","A263-","A264-","G265-"]}},"children":[{"branch_attrs":{"labels":{"aa":"orf1ab: T4159I"},"mutations":{"nuc":["C12741T"],"orf1ab":["T4159I"]}},"name":"Turkey/HSGM-8010/2020","node_attrs":{"age":{"value":"37"},"author":{"author":"Fatma Bayrakdar et al","paper_url":"https://dx.doi.org/10.1101/2020.05.15.095794","title":"Phylogenetic Analysis of SARS-CoV-2 Genomes in Turkey","value":"Fatma Bayrakdar et al A"},"country":{"value":"Turkey"},"country_exposure":{"value":"Turkey"},"div":0.00020079322305949085,"division":{"value":"Balikesir"},"host":{"value":"Human"},"num_date":{"confidence":[2020.2226775956285,2020.2226775956285],"value":2020.2226775956285},"pangolin_lineage":{"value":"B.4"},"region":{"value":"Europe"},"url":"https://www.gisaid.org"}},{"branch_attrs":{"mutations":{"nuc":["C7834T","C26340T"]}},"name":"Turkey/HSGM-8992/2020","node_attrs":{"age":{"value":"72"},"author":{"author":"Fatma Bayrakdar et al","paper_url":"https://dx.doi.org/10.1101/2020.05.15.095794","title":"Phylogenetic Analysis of SARS-CoV-2 Genomes in Turkey","value":"Fatma Bayrakdar et al A"},"country":{"value":"Turkey"},"country_exposure":{"value":"Turkey"},"div":0.00023472153835441787,"division":{"value":"Canakkale"},"host":{"value":"Human"},"num_date":{"confidence":[2020.2117486338798,2020.2117486338798],"value":2020.2117486338798},"pangolin_lineage":{"value":"B.4"},"region":{"value":"Europe"},"url":"https://www.gisaid.org"}}],"name":"NODE_0000101","node_attrs":{"country":{"value":"Turkey"},"country_exposure":{"value":"Turkey"},"div":0.00016701039313599193,"num_date":{"confidence":[2020.145384228689,2020.192545061547],"value":2020.1560313673515},"region":{"value":"Europe"}}}],"name":"NODE_0000096","node_attrs":{"country":{"value":"Turkey"},"country_exposure":{"value":"Turkey"},"div":0.00016701039313599193,"num_date":{"confidence":[2020.1424038200194,2020.146174863388],"value":2020.146174863388},"region":{"value":"Asia"}}},{"branch_attrs":{"mutations":{}},"children":[{"branch_attrs":{"labels":{"aa":"orf1ab: H1738Y, P2046L"},"mutations":{"nuc":["T5182C","C5477T","C6402T"],"orf1ab":["H1738Y","P2046L"]}},"name":"Turkey/HSGM-1444/2020","node_attrs":{"age":{"value":"31"},"author":{"author":"Fatma Bayrakdar et al","value":"Fatma Bayrakdar et al B"},"country":{"value":"Turkey"},"country_exposure":{"value":"Turkey"},"div":0.00026801985941312214,"division":{"value":"Ankara"},"host":{"value":"Human"},"num_date":{"confidence":[2020.214480874317,2020.214480874317],"value":2020.214480874317},"pangolin_lineage":{"value":"B.4"},"region":{"value":"Europe"},"url":"https://www.gisaid.org"}},{"branch_attrs":{"mutations":{}},"children":[{"branch_attrs":{"labels":{"aa":"orf1ab: D6491Y"},"mutations":{"nuc":["A19182G","G19735T"],"orf1ab":["D6491Y"]}},"name":"India/1616/2020","node_attrs":{"age":{"value":"70"},"author":{"author":"Pragya D. Yadav et al","paper_url":"http://www.ijmr.org.in/article.asp?issn=0971-5916;year=2020;volume=151;issue=2;spage=255;epage=260;aulast=Potdar","title":"Genomic analysis of SARS-CoV-2 strains among Indians returning from Italy, Iran & China, & Italian tourists in India","value":"Pragya D. Yadav et al A"},"country":{"value":"India"},"country_exposure":{"value":"Iran"},"div":0.0002345912666153424,"division":{"value":"India"},"host":{"value":"Human"},"num_date":{"confidence":[2020.1953551912568,2020.1953551912568],"value":2020.1953551912568},"pangolin_lineage":{"value":"B.4"},"region":{"value":"Asia"},"url":"https://www.gisaid.org"}},{"branch_attrs":{"labels":{"aa":"S: M153I"},"mutations":{"S":["M153I"],"nuc":["G22021T","C25611T"]}},"name":"Lebanon/S9_764/2020","node_attrs":{"age":{"value":"25"},"author":{"author":"Rita Feghali et al","value":"Rita Feghali et al"},"country":{"value":"Lebanon"},"country_exposure":{"value":"United Kingdom"},"div":0.0002344111346572386,"division":{"value":"Beirut"},"host":{"value":"Human"},"num_date":{"confidence":[2020.1926229508197,2020.1926229508197],"value":2020.1926229508197},"pangolin_lineage":{"value":"B.4"},"region":{"value":"Asia"},"url":"https://www.gisaid.org"}}],"name":"NODE_0000103","node_attrs":{"country":{"value":"India"},"country_exposure":{"value":"Iran"},"div":0.00016701039313599196,"num_date":{"confidence":[2020.1391744238329,2020.1775219884278],"value":2020.156107227108},"region":{"value":"Asia"}}}],"name":"NODE_0000102","node_attrs":{"country":{"value":"Turkey"},"country_exposure":{"value":"Turkey"},"div":0.00016701039313599193,"num_date":{"confidence":[2020.139299911574,2020.1672222761945],"value":2020.1452543890425},"region":{"value":"Asia"}}}],"name":"NODE_0000095","node_attrs":{"country":{"value":"Turkey"},"country_exposure":{"value":"Turkey"},"div":0.0001670103931359919,"num_date":{"confidence":[2020.1372561040973,2020.1444502709578],"value":2020.1444502709578},"region":{"value":"Asia"}}}],"name":"NODE_0000091","node_attrs":{"country":{"value":"India"},"country_exposure":{"value":"Iran"},"div":0.00016701039313599188,"num_date":{"confidence":[2020.120781656389,2020.1427943458536],"value":2020.1412672287283},"region":{"value":"Asia"}}}],"name":"NODE_0000088","node_attrs":{"country":{"value":"Turkey"},"country_exposure":{"value":"Iran"},"div":0.00016701039313599185,"num_date":{"confidence":[2020.0388651349376,2020.1392537179536],"value":2020.1296727177084},"region":{"value":"Asia"}}}],"name":"NODE_0000084","node_attrs":{"country":{"value":"Turkey"},"country_exposure":{"value":"Iran"},"div":0.00016701039313599182,"num_date":{"confidence":[2020.0334728660257,2020.1356284647034],"value":2020.129989624651},"region":{"value":"Asia"}}}],"name":"NODE_0000080","node_attrs":{"country":{"value":"India"},"country_exposure":{"value":"Iran"},"div":0.0001670103931359918,"num_date":{"confidence":[2020.0289912261255,2020.129088702734],"value":2020.121681901467},"region":{"value":"Asia"}}}],"name":"NODE_0000079","node_attrs":{"country":{"value":"India"},"country_exposure":{"value":"Iran"},"div":0.00016701039313599177,"num_date":{"confidence":[2020.0375899939033,2020.117633534849],"value":2020.0792435088636},"region":{"value":"Asia"}}}],"name":"NODE_0000061","node_attrs":{"country":{"value":"India"},"country_exposure":{"value":"Iran"},"div":0.00016701039313599174,"num_date":{"confidence":[2020.0639159618017,2020.082762043752],"value":2020.077751629617},"region":{"value":"Asia"}}}],"name":"NODE_0000060","node_attrs":{"country":{"value":"India"},"country_exposure":{"value":"Iran"},"div":0.00010008139302933253,"num_date":{"confidence":[2020.0373329775794,2020.0448235068113],"value":2020.039406704758},"region":{"value":"Asia"}}}],"name":"NODE_0000057","node_attrs":{"country":{"value":"China"},"country_exposure":{"value":"Iran"},"div":6.678319045690575e-05,"num_date":{"confidence":[2020.0152754645246,2020.0418252118836],"value":2020.0365744220098},"region":{"value":"Asia"}}}],"name":"NODE_0000052","node_attrs":{"country":{"value":"China"},"country_exposure":{"value":"China"},"div":3.339625829140302e-05,"num_date":{"confidence":[2019.9825626993172,2020.0411933122268],"value":2020.009503299759},"region":{"value":"Asia"}}},{"branch_attrs":{"labels":{"aa":"ORF8: L84S"},"mutations":{"ORF8":["L84S"],"nuc":["T28144C"]}},"children":[{"branch_attrs":{"labels":{"aa":"S: A829T; orf1ab: T796I, V6624L"},"mutations":{"S":["A829T"],"nuc":["G529T","A895G","T1891G","C2652T","G20134T","G24047A","C29732-","C29733-","G29734-","A29735-","G29736-","G29737-","C29738-","C29739-","A29740-","C29741-","G29742-","C29743-","G29744-","G29745-","A29746-","G29747-","T29748-","A29749-","C29750-","G29751-","A29752-","T29753-","C29754-","G29755-","A29756-","G29757-","T29758-","G29759-","T29760-","A29761-","C29762-","A29763-","G29764-","T29765-","G29766-","A29767-","A29768-","C29769-","A29770-","A29771-","T29772-","G29773-","C29774-","T29775-","A29776-","G29777-","G29778-","G29779-","A29780-","G29781-","A29782-","G29783-","C29784-","T29785-","G29786-","C29787-","C29788-","T29789-","A29790-","T29791-","A29792-","T29793-","G29794-","G29795-","A29796-","A29797-","G29798-","A29799-","G29800-","C29801-","C29802-","C29803-"],"orf1ab":["T796I","V6624L"]}},"name":"Thailand/SI202769-NT/2020","node_attrs":{"author":{"author":"Rodpan et al","value":"Rodpan et al"},"country":{"value":"Thailand"},"country_exposure":{"value":"Thailand"},"div":0.00023995264107350907,"division":{"value":"Thailand"},"host":{"value":"Human"},"num_date":{"confidence":[2020.1516393442623,2020.1516393442623],"value":2020.1516393442623},"pangolin_lineage":{"value":"A.6"},"region":{"value":"Asia"},"url":"https://www.gisaid.org"}},{"branch_attrs":{"labels":{"aa":"ORF8: C25F; orf1ab: G3383C, E3990X, F6901X, *7097X"},"mutations":{"ORF8":["C25F"],"nuc":["A8302G","G10412T","G12233T","T20965-","G27967T","C28394A"],"orf1ab":["G3383C","E3990X","F6901X","*7097X"]}},"name":"Wuhan/HB-WH3-186/2020","node_attrs":{"author":{"author":"Baowen Du et al","value":"Baowen Du et al"},"country":{"value":"China"},"country_exposure":{"value":"China"},"div":0.00020646820844081695,"division":{"value":"Hubei"},"host":{"value":"Human"},"location":{"value":"Wuhan"},"num_date":{"confidence":[2020.2035519125684,2020.2035519125684],"value":2020.2035519125684},"pangolin_lineage":{"value":"A"},"region":{"value":"Asia"},"url":"https://www.gisaid.org"}},{"branch_attrs":{"labels":{"aa":"S: Y636F; orf1ab: A79-, P80-, H81-, G82-, H83-, V84-, M85-, V86-, E87-, L88-, V89-, V121F"},"mutations":{"S":["Y636F"],"nuc":["G500-","C501-","A502-","C503-","C504-","T505-","C506-","A507-","T508-","G509-","G510-","T511-","C512-","A513-","T514-","G515-","T516-","T517-","A518-","T519-","G520-","G521-","T522-","T523-","G524-","A525-","G526-","C527-","T528-","G529-","G530-","T531-","A532-","G626T","A23469T","T28157C"],"orf1ab":["A79-","P80-","H81-","G82-","H83-","V84-","M85-","V86-","E87-","L88-","V89-","V121F"]}},"name":"Sichuan/SC-GA-066/2020","node_attrs":{"age":{"value":"74"},"author":{"author":"Baowen Du et al","value":"Baowen Du et al"},"country":{"value":"China"},"country_exposure":{"value":"China"},"div":0.00013637292978624667,"division":{"value":"Sichuan"},"host":{"value":"Human"},"num_date":{"confidence":[2020.0915300546449,2020.0915300546449],"value":2020.0915300546449},"pangolin_lineage":{"value":"A"},"region":{"value":"Asia"},"url":"https://www.gisaid.org"}},{"branch_attrs":{"mutations":{}},"children":[{"branch_attrs":{"labels":{"aa":"ORF3a: V50A"},"mutations":{"ORF3a":["V50A"],"nuc":["C13115T","C13665T","T25541C","C26088T"]}},"name":"42195942","node_attrs":{"GISAID_clade":{"value":"19B"},"age":{"value":"39"},"country":{"value":"Switzerland"},"country_exposure":{"value":"Switzerland"},"div":0.00017017141679767455,"division":{"value":"Basel-Stadt"},"host":{"value":"Human"},"location":{"value":"Basel"},"num_date":{"confidence":[2020.2090163934427,2020.2090163934427],"value":2020.2090163934427},"pangolin_lineage":{"value":"A.5"},"region":{"value":"Europe"}}},{"branch_attrs":{"mutations":{}},"children":[{"branch_attrs":{"labels":{"aa":"orf1ab: N1540S"},"mutations":{"nuc":["A4884G","C29095T"],"orf1ab":["N1540S"]}},"name":"Wuhan/HB-WH1-126/2020","node_attrs":{"author":{"author":"Baowen Du et al","value":"Baowen Du et al"},"country":{"value":"China"},"country_exposure":{"value":"China"},"div":0.00010067627456615674,"division":{"value":"Hubei"},"host":{"value":"Human"},"location":{"value":"Wuhan"},"num_date":{"confidence":[2020.1680327868853,2020.1680327868853],"value":2020.1680327868853},"pangolin_lineage":{"value":"A"},"region":{"value":"Asia"},"url":"https://www.gisaid.org"}},{"branch_attrs":{"mutations":{}},"children":[{"branch_attrs":{"labels":{"aa":"orf1ab: P3642L"},"mutations":{"nuc":["C11190T"],"orf1ab":["P3642L"]}},"name":"Wuhan/HB-WH5-238/2020","node_attrs":{"author":{"author":"Baowen Du et al","value":"Baowen Du et al"},"country":{"value":"China"},"country_exposure":{"value":"China"},"div":6.68282039473894e-05,"division":{"value":"Hubei"},"host":{"value":"Human"},"location":{"value":"Wuhan"},"num_date":{"confidence":[2020.2117486338798,2020.2117486338798],"value":2020.2117486338798},"pangolin_lineage":{"value":"A"},"region":{"value":"Asia"},"url":"https://www.gisaid.org"}},{"branch_attrs":{"labels":{"aa":"orf1ab: I2541V, K4551N, G4805X, *7097X"},"mutations":{"nuc":["A7886G","A13917C","G14677-"],"orf1ab":["I2541V","K4551N","G4805X","*7097X"]}},"name":"Wuhan/HB-WH4-199/2020","node_attrs":{"author":{"author":"Baowen Du et al","value":"Baowen Du et al"},"country":{"value":"China"},"country_exposure":{"value":"China"},"div":0.00010157555728986748,"division":{"value":"Hubei"},"host":{"value":"Human"},"location":{"value":"Wuhan"},"num_date":{"confidence":[2020.2117486338798,2020.2117486338798],"value":2020.2117486338798},"pangolin_lineage":{"value":"A"},"region":{"value":"Asia"},"url":"https://www.gisaid.org"}}],"name":"NODE_0000107","node_attrs":{"country":{"value":"China"},"country_exposure":{"value":"China"},"div":3.329771633047296e-05,"num_date":{"confidence":[2020.1451332761949,2020.1938867759332],"value":2020.156203167053},"region":{"value":"Asia"}}}],"name":"NODE_0000106","node_attrs":{"country":{"value":"China"},"country_exposure":{"value":"China"},"div":3.329771633047295e-05,"num_date":{"confidence":[2020.1040661171617,2020.1645996877796],"value":2020.1480757803822},"region":{"value":"Asia"}}}],"name":"NODE_0000105","node_attrs":{"country":{"value":"China"},"country_exposure":{"value":"China"},"div":3.3297716330472935e-05,"num_date":{"confidence":[2020.0579262140177,2020.1602962116804],"value":2020.1454293586667},"region":{"value":"Asia"}}},{"branch_attrs":{"mutations":{"nuc":["C8782T"]}},"children":[{"branch_attrs":{"labels":{"aa":"orf1ab: A1298V"},"mutations":{"nuc":["C4158T","C18828T"],"orf1ab":["A1298V"]}},"name":"HongKong/HKU-904a/2020","node_attrs":{"author":{"author":"To et al","value":"To et al"},"country":{"value":"Hong Kong"},"country_exposure":{"value":"Hong Kong"},"div":0.0001337956097257777,"division":{"value":"Hong Kong"},"host":{"value":"Human"},"num_date":{"confidence":[2020.0806010928961,2020.0806010928961],"value":2020.0806010928961},"pangolin_lineage":{"value":"A"},"region":{"value":"Asia"},"url":"https://www.gisaid.org"}},{"branch_attrs":{"labels":{"aa":"S: S98F; orf1ab: P971S"},"mutations":{"S":["S98F"],"nuc":["C3176T","C21855T"],"orf1ab":["P971S"]}},"name":"Shanghai/SH0010/2020","node_attrs":{"age":{"value":"24"},"author":{"author":"Shengyue Wang et al","value":"Shengyue Wang et al"},"country":{"value":"China"},"country_exposure":{"value":"China"},"div":0.0001337956097257777,"division":{"value":"Shanghai"},"host":{"value":"Human"},"num_date":{"confidence":[2020.077868852459,2020.077868852459],"value":2020.077868852459},"pangolin_lineage":{"value":"A"},"region":{"value":"Asia"},"url":"https://www.gisaid.org"}},{"branch_attrs":{"labels":{"aa":"ORF3a: S171L; orf1ab: G1152C"},"mutations":{"ORF3a":["S171L"],"nuc":["G3719T","C25904T","T28208C"],"orf1ab":["G1152C"]}},"name":"Shanghai/SH0034/2020","node_attrs":{"age":{"value":"32"},"author":{"author":"Shengyue Wang et al","value":"Shengyue Wang et al"},"country":{"value":"China"},"country_exposure":{"value":"China"},"div":0.000169305104077554,"division":{"value":"Shanghai"},"host":{"value":"Human"},"num_date":{"confidence":[2020.094262295082,2020.094262295082],"value":2020.094262295082},"pangolin_lineage":{"value":"A"},"region":{"value":"Asia"},"url":"https://www.gisaid.org"}},{"branch_attrs":{"labels":{"aa":"S: D215G, S1252F"},"mutations":{"S":["D215G","S1252F"],"nuc":["A22206G","C25317T"]}},"name":"Sichuan/SC-PHCC2-045/2020","node_attrs":{"age":{"value":"23"},"author":{"author":"Baowen Du et al","value":"Baowen Du et al"},"country":{"value":"China"},"country_exposure":{"value":"China"},"div":0.00013397437042924612,"division":{"value":"Sichuan"},"host":{"value":"Human"},"num_date":{"confidence":[2020.0696721311476,2020.0696721311476],"value":2020.0696721311476},"pangolin_lineage":{"value":"A"},"region":{"value":"Asia"},"url":"https://www.gisaid.org"}},{"branch_attrs":{"labels":{"aa":"orf1ab: L2062F, A2855S, Q5335*, G5415C, E6667A"},"mutations":{"nuc":["C6449T","T8827A","G8828T","C16267T","G16507T","A19659G","A20264C"],"orf1ab":["L2062F","A2855S","Q5335*","G5415C","E6667A"]}},"name":"Spain/Andalucia201257/2020","node_attrs":{"age":{"value":"37"},"author":{"author":"Iglesias-Caballero et al","value":"Iglesias-Caballero et al A"},"country":{"value":"Spain"},"country_exposure":{"value":"Spain"},"div":0.0003129047520733556,"division":{"value":"Andalusia"},"host":{"value":"Human"},"num_date":{"confidence":[2020.1598360655737,2020.1598360655737],"value":2020.1598360655737},"pangolin_lineage":{"value":"A"},"region":{"value":"Europe"},"url":"https://www.gisaid.org"}},{"branch_attrs":{"labels":{"aa":"orf1ab: V886A"},"mutations":{"nuc":["C289T","T2922C"],"orf1ab":["V886A"]}},"name":"Nanchang/JX39/2020","node_attrs":{"age":{"value":"50"},"author":{"author":"JianXiong Li et al","value":"JianXiong Li et al"},"country":{"value":"China"},"country_exposure":{"value":"China"},"div":0.00013379485360973413,"division":{"value":"Jiangxi"},"host":{"value":"Human"},"location":{"value":"Nanchang"},"num_date":{"confidence":[2020.061475409836,2020.061475409836],"value":2020.061475409836},"pangolin_lineage":{"value":"A"},"region":{"value":"Asia"},"url":"https://www.gisaid.org"}},{"branch_attrs":{"labels":{"aa":"N: L121H; ORF10: M1-, G2-, Y3-, I4-, N5-, V6-, F7-, A8-, F9-, P10-, F11-, T12-, I13-, Y14-, S15-, L16-, L17-, L18-, C19-, R20-, M21-, N22-, S23-, R24-, N25-, Y26-, I27-, A28-, Q29-, V30-, D31-, V32-, V33-, N34-, F35-, N36-, L37-, T38-, *39-; orf1ab: L969P"},"mutations":{"N":["L121H"],"ORF10":["M1-","G2-","Y3-","I4-","N5-","V6-","F7-","A8-","F9-","P10-","F11-","T12-","I13-","Y14-","S15-","L16-","L17-","L18-","C19-","R20-","M21-","N22-","S23-","R24-","N25-","Y26-","I27-","A28-","Q29-","V30-","D31-","V32-","V33-","N34-","F35-","N36-","L37-","T38-","*39-"],"nuc":["T3171C","A19959G","T28635A","A29552-","G29554-","C29555-","A29556-","G29557-","A29558-","T29559-","G29560-","G29561-","G29562-","C29563-","T29564-","A29565-","T29566-","A29567-","T29568-","A29569-","A29570-","A29571-","C29572-","G29573-","T29574-","T29575-","T29576-","T29577-","C29578-","G29579-","C29580-","T29581-","T29582-","T29583-","T29584-","C29585-","C29586-","G29587-","T29588-","T29589-","T29590-","A29591-","C29592-","G29593-","A29594-","T29595-","A29596-","T29597-","A29598-","T29599-","A29600-","G29601-","T29602-","C29603-","T29604-","A29605-","C29606-","T29607-","C29608-","T29609-","T29610-","G29611-","T29612-","G29613-","C29614-","A29615-","G29616-","A29617-","A29618-","T29619-","G29620-","A29621-","A29622-","T29623-","T29624-","C29625-","T29626-","C29627-","G29628-","T29629-","A29630-","A29631-","C29632-","T29633-","A29634-","C29635-","A29636-","T29637-","A29638-","G29639-","C29640-","A29641-","C29642-","A29643-","A29644-","G29645-","T29646-","A29647-","G29648-","A29649-","T29650-","G29651-","T29652-","A29653-","G29654-","T29655-","T29656-","A29657-","A29658-","C29659-","T29660-","T29661-","T29662-","A29663-","A29664-","T29665-","C29666-","T29667-","C29668-","A29669-","C29670-","A29671-","T29672-","A29673-","G29674-","C29675-","A29676-","A29677-","T29678-","C29679-","T29680-","T29681-","T29682-","A29683-","A29684-","T29685-","C29686-","A29687-","G29688-","T29689-","G29690-","T29691-","G29692-","T29693-","A29694-","A29695-","C29696-","A29697-","T29698-","T29699-","A29700-","G29701-","G29702-","G29703-","A29704-","G29705-","G29706-","A29707-","C29708-","T29709-","T29710-","G29711-","A29712-","A29713-","A29714-","G29715-","A29716-","G29717-","C29718-","C29719-","A29720-","C29721-","C29722-","A29723-","C29724-","A29725-","T29726-","T29727-","T29728-","T29729-","C29730-","A29731-","C29732-","C29733-","G29734-","A29735-","G29736-","G29737-","C29738-","C29739-","A29740-","C29741-","G29742-","C29743-","G29744-","G29745-","A29746-","G29747-","T29748-","A29749-","C29750-","G29751-","A29752-","T29753-","C29754-","G29755-","A29756-","G29757-","T29758-","G29759-","T29760-","A29761-","C29762-","A29763-","G29764-","T29765-","G29766-","A29767-","A29768-","C29769-","A29770-","A29771-","T29772-","G29773-","C29774-","T29775-","A29776-","G29777-","G29778-","G29779-","A29780-","G29781-","A29782-","G29783-","C29784-","T29785-","G29786-","C29787-","C29788-","T29789-","A29790-","T29791-","A29792-","T29793-","G29794-","G29795-","A29796-","A29797-","G29798-","A29799-","G29800-","C29801-","C29802-","C29803-"],"orf1ab":["L969P"]}},"name":"Shandong/LY003-2/2020","node_attrs":{"age":{"value":"37"},"author":{"author":"Xiao-Lin Jiang et al","value":"Xiao-Lin Jiang et al"},"country":{"value":"China"},"country_exposure":{"value":"China"},"div":0.00017042579839472304,"division":{"value":"Shandong"},"host":{"value":"Human"},"num_date":{"confidence":[2020.061475409836,2020.061475409836],"value":2020.061475409836},"pangolin_lineage":{"value":"A"},"region":{"value":"Asia"},"url":"https://www.gisaid.org"}},{"branch_attrs":{"mutations":{"nuc":["A2476G","C29743T"]}},"name":"Australia/VIC13/2020","node_attrs":{"age":{"value":"47"},"author":{"author":"Caly L. et al","paper_url":"https://dx.doi.org/10.1101/2020.05.12.20099929","title":"Tracking the COVID-19 pandemic in Australia using genomics","value":"Caly L. et al B"},"country":{"value":"Australia"},"country_exposure":{"value":"Australia"},"div":0.00013398445271917044,"division":{"value":"Victoria"},"host":{"value":"Human"},"num_date":{"confidence":[2020.0833333333333,2020.0833333333333],"value":2020.0833333333333},"pangolin_lineage":{"value":"A"},"region":{"value":"Oceania"},"url":"https://www.gisaid.org"}},{"branch_attrs":{"labels":{"aa":"S: V615L; orf1ab: E972K, P4720S, A4774V"},"mutations":{"S":["V615L"],"nuc":["T51-","T52-","G53-","T54-","A55-","G56-","A57-","T58-","C59-","T60-","G61-","T62-","T63-","C64-","T65-","C66-","T67-","A68-","A69-","A70-","C71-","G72-","A73-","A74-","C75-","T76-","T77-","T78-","A79-","A80-","A81-","A82-","T83-","C84-","T85-","G86-","T87-","G88-","T89-","G90-","G91-","C92-","T93-","G94-","T95-","C96-","A97-","C98-","T99-","C100-","G101-","G102-","C103-","T104-","G105-","C106-","A107-","T108-","G109-","C110-","T111-","T112-","A113-","G114-","T115-","G116-","C117-","A118-","C119-","T120-","C121-","A122-","C123-","G124-","C125-","A126-","G127-","T128-","A129-","T130-","A131-","A132-","T133-","T134-","A135-","A136-","T137-","A138-","A139-","C140-","T141-","A142-","A143-","T144-","T145-","A146-","C147-","T148-","G149-","T150-","C151-","G152-","T153-","T154-","A3175G","G3179A","C14422T","C14585T","G23405C","C28315T"],"orf1ab":["E972K","P4720S","A4774V"]}},"name":"Tianmen/HBCDC-HB-07/2020","node_attrs":{"author":{"author":"Bin Fang et al","paper_url":"https://dx.doi.org/10.1101/2020.03.04.976662","title":"Genome-wide data inferring the evolution and population demography of the novel pneumonia coronavirus (SARS-CoV-2)","value":"Bin Fang et al"},"country":{"value":"China"},"country_exposure":{"value":"China"},"div":0.000275351777783707,"division":{"value":"Hubei"},"host":{"value":"Human"},"location":{"value":"Tianmen"},"num_date":{"confidence":[2020.1051912568305,2020.1051912568305],"value":2020.1051912568305},"pangolin_lineage":{"value":"A"},"region":{"value":"Asia"},"url":"https://www.gisaid.org"}},{"branch_attrs":{"labels":{"aa":"orf1ab: F941L, A1997V, A5620T"},"mutations":{"nuc":["T51-","T52-","G53-","T54-","A55-","G56-","A57-","T58-","C59-","T60-","G61-","T62-","T63-","C64-","T65-","C66-","T67-","A68-","A69-","A70-","C71-","G72-","A73-","A74-","C75-","T76-","T77-","T78-","A79-","A80-","A81-","A82-","T83-","C84-","T85-","G86-","T87-","G88-","T89-","G90-","G91-","C92-","T93-","G94-","T95-","C96-","A97-","C98-","T3086C","C6255T","G17122A"],"orf1ab":["F941L","A1997V","A5620T"]}},"name":"SouthKorea/KCDC24/2020","node_attrs":{"age":{"value":"24"},"author":{"author":"Jeong-Min Kim et al","value":"Jeong-Min Kim et al A"},"country":{"value":"South Korea"},"country_exposure":{"value":"South Korea"},"div":0.0001680370370859265,"division":{"value":"Chungcheongnam"},"host":{"value":"Human"},"location":{"value":"Chungcheongnam"},"num_date":{"confidence":[2020.0997267759562,2020.0997267759562],"value":2020.0997267759562},"pangolin_lineage":{"value":"A"},"region":{"value":"Asia"},"url":"https://www.gisaid.org"}},{"branch_attrs":{"labels":{"aa":"orf1ab: I6075T"},"mutations":{"nuc":["T18488C","T23605G"],"orf1ab":["I6075T"]}},"children":[{"branch_attrs":{"mutations":{}},"name":"England/01/2020","node_attrs":{"age":{"value":"50"},"author":{"author":"Monica Galiano et al","paper_url":"https://virological.org/t/preliminary-analysis-of-sars-cov-2-importation-establishment-of-uk-transmission-lineages/507","title":"Preliminary analysis of SARS-CoV-2 importation & establishment of UK transmission lineages","value":"Monica Galiano et al"},"country":{"value":"United Kingdom"},"country_exposure":{"value":"China"},"div":0.00013352265698705516,"division":{"value":"England"},"host":{"value":"Human"},"num_date":{"confidence":[2020.077868852459,2020.077868852459],"value":2020.077868852459},"pangolin_lineage":{"value":"A"},"region":{"value":"Europe"},"url":"https://www.gisaid.org"}},{"branch_attrs":{"labels":{"aa":"ORF10: I13M"},"mutations":{"ORF10":["I13M"],"nuc":["A29596G"]}},"name":"England/02/2020","node_attrs":{"age":{"value":"23"},"author":{"author":"Monica Galiano et al","paper_url":"https://virological.org/t/preliminary-analysis-of-sars-cov-2-importation-establishment-of-uk-transmission-lineages/507","title":"Preliminary analysis of SARS-CoV-2 importation & establishment of UK transmission lineages","value":"Monica Galiano et al"},"country":{"value":"United Kingdom"},"country_exposure":{"value":"China"},"div":0.00016714275505145087,"division":{"value":"England"},"host":{"value":"Human"},"num_date":{"confidence":[2020.077868852459,2020.077868852459],"value":2020.077868852459},"pangolin_lineage":{"value":"A"},"region":{"value":"Europe"},"url":"https://www.gisaid.org"}}],"name":"NODE_0000656","node_attrs":{"country":{"value":"United Kingdom"},"country_exposure":{"value":"China"},"div":0.00013352265698705513,"num_date":{"confidence":[2020.0448909711045,2020.0765476548777],"value":2020.0664688192069},"region":{"value":"Europe"}}},{"branch_attrs":{"labels":{"aa":"ORF3a: V259L; orf1ab: H5614Y"},"mutations":{"ORF3a":["V259L"],"nuc":["T8767C","C17104T","G26167T","G29593A"],"orf1ab":["H5614Y"]}},"children":[{"branch_attrs":{"mutations":{}},"name":"Korea/KCDC2002/2020","node_attrs":{"age":{"value":"32"},"author":{"author":"Jeong-Min Kim et al","value":"Jeong-Min Kim et al A"},"country":{"value":"South Korea"},"country_exposure":{"value":"South Korea"},"div":0.00020134849245523627,"division":{"value":"South Korea"},"host":{"value":"Human"},"num_date":{"confidence":[2020.0806010928961,2020.0806010928961],"value":2020.0806010928961},"pangolin_lineage":{"value":"A"},"region":{"value":"Asia"},"url":"https://www.gisaid.org"}},{"branch_attrs":{"labels":{"aa":"orf1ab: K492T"},"mutations":{"nuc":["T51-","T52-","G53-","T54-","A55-","G56-","A57-","T58-","C59-","T60-","G61-","T62-","T63-","C64-","T65-","C66-","T67-","A68-","A69-","A70-","C71-","G72-","A73-","A74-","C75-","T76-","T77-","T78-","A79-","A80-","A81-","A82-","T83-","C84-","T85-","G86-","T87-","G88-","T89-","G90-","G91-","C92-","T93-","G94-","T95-","C96-","A97-","C98-","A1740C"],"orf1ab":["K492T"]}},"name":"SouthKorea/KCDC05/2020","node_attrs":{"age":{"value":"33"},"author":{"author":"Jeong-Min Kim et al","paper_url":"https://dx.doi.org/10.2807/1560-7917.ES.2020.25.13.2000305","title":"Whole genome and phylogenetic analysis of two SARS-CoV-2 strains isolated in Italy in January and February 2020: additional clues on multiple introductions and further circulation in Europe","value":"Jeong-Min Kim et al B"},"country":{"value":"South Korea"},"country_exposure":{"value":"South Korea"},"div":0.00023538835876890996,"division":{"value":"Seoul"},"host":{"value":"Human"},"location":{"value":"Seoul"},"num_date":{"confidence":[2020.0806010928961,2020.0806010928961],"value":2020.0806010928961},"pangolin_lineage":{"value":"A"},"region":{"value":"Asia"},"url":"https://www.gisaid.org"}}],"name":"NODE_0000673","node_attrs":{"country":{"value":"South Korea"},"country_exposure":{"value":"South Korea"},"div":0.00020134849245523624,"num_date":{"confidence":[2020.0533522232088,2020.0803246289975],"value":2020.069058722998},"region":{"value":"Asia"}}},{"branch_attrs":{"labels":{"aa":"orf1ab: P2079L"},"mutations":{"nuc":["C6501T"],"orf1ab":["P2079L"]}},"children":[{"branch_attrs":{"labels":{"aa":"S: A930V; orf1ab: I476V, T5538I"},"mutations":{"S":["A930V"],"nuc":["A1691G","C16877T","C24351T"],"orf1ab":["I476V","T5538I"]}},"name":"India/1-31/2020","node_attrs":{"age":{"value":"23"},"author":{"author":"Potdar V et al","paper_url":"https://dx.doi.org/10.4103/ijmr.IJMR_663_20","title":"Full-genome sequences of the first two SARS-CoV-2 viruses from India","value":"Potdar V et al B"},"country":{"value":"India"},"country_exposure":{"value":"China"},"div":0.00020116951059294942,"division":{"value":"Kerala"},"host":{"value":"Human"},"num_date":{"confidence":[2020.0833333333333,2020.0833333333333],"value":2020.0833333333333},"pangolin_lineage":{"value":"A"},"region":{"value":"Asia"},"url":"https://www.gisaid.org"}},{"branch_attrs":{"mutations":{}},"children":[{"branch_attrs":{"mutations":{}},"name":"HongKong/HKU-907b/2020","node_attrs":{"author":{"author":"To et al","value":"To et al"},"country":{"value":"Hong Kong"},"country_exposure":{"value":"Hong Kong"},"div":9.989320769704732e-05,"division":{"value":"Hong Kong"},"host":{"value":"Human"},"num_date":{"confidence":[2020.077868852459,2020.077868852459],"value":2020.077868852459},"pangolin_lineage":{"value":"A"},"region":{"value":"Asia"},"url":"https://www.gisaid.org"}},{"branch_attrs":{"mutations":{}},"name":"HongKong/HKU-907a/2020","node_attrs":{"author":{"author":"To et al","value":"To et al"},"country":{"value":"Hong Kong"},"country_exposure":{"value":"Hong Kong"},"div":9.989320769704732e-05,"division":{"value":"Hong Kong"},"host":{"value":"Human"},"num_date":{"confidence":[2020.0724043715848,2020.0724043715848],"value":2020.0724043715848},"pangolin_lineage":{"value":"A"},"region":{"value":"Asia"},"url":"https://www.gisaid.org"}}],"name":"NODE_0000112","node_attrs":{"country":{"value":"Hong Kong"},"country_exposure":{"value":"Hong Kong"},"div":9.989320769704732e-05,"num_date":{"confidence":[2020.0525510645716,2020.0724043715848],"value":2020.0724043715848},"region":{"value":"Asia"}}}],"name":"NODE_0000659","node_attrs":{"country":{"value":"China"},"country_exposure":{"value":"China"},"div":9.989320769704729e-05,"num_date":{"confidence":[2020.0273368803955,2020.0650394700642],"value":2020.0518348563778},"region":{"value":"Asia"}}},{"branch_attrs":{"labels":{"aa":"orf1ab: L1599F"},"mutations":{"nuc":["T4402C","G5062T"],"orf1ab":["L1599F"]}},"children":[{"branch_attrs":{"labels":{"aa":"orf1ab: S505F, A4918V"},"mutations":{"nuc":["T51-","T52-","G53-","T54-","A55-","G56-","A57-","T58-","C59-","T60-","G61-","T62-","T63-","C64-","T65-","C66-","T67-","A68-","A69-","A70-","C71-","G72-","A73-","A74-","C75-","T76-","T77-","T78-","A79-","A80-","A81-","A82-","T83-","C84-","T85-","G86-","T87-","G88-","T89-","G90-","G91-","C92-","T93-","G94-","T95-","C96-","A97-","C98-","C1779T","C15017T"],"orf1ab":["S505F","A4918V"]}},"name":"SouthKorea/KCDC07/2020","node_attrs":{"age":{"value":"28"},"author":{"author":"Jeong-Min Kim et al","value":"Jeong-Min Kim et al A"},"country":{"value":"South Korea"},"country_exposure":{"value":"South Korea"},"div":0.00020083277063518508,"division":{"value":"Seoul"},"host":{"value":"Human"},"location":{"value":"Seoul"},"num_date":{"confidence":[2020.0833333333333,2020.0833333333333],"value":2020.0833333333333},"pangolin_lineage":{"value":"A"},"region":{"value":"Asia"},"url":"https://www.gisaid.org"}},{"branch_attrs":{"mutations":{"nuc":["C4276T"]}},"name":"Korea/KCDC2006/2020","node_attrs":{"age":{"value":"42"},"author":{"author":"Jeong-Min Kim et al","value":"Jeong-Min Kim et al A"},"country":{"value":"South Korea"},"country_exposure":{"value":"South Korea"},"div":0.0001670538139693389,"division":{"value":"South Korea"},"host":{"value":"Human"},"num_date":{"confidence":[2020.0887978142077,2020.0887978142077],"value":2020.0887978142077},"pangolin_lineage":{"value":"A"},"region":{"value":"Asia"},"url":"https://www.gisaid.org"}},{"branch_attrs":{"labels":{"aa":"M: A40S, I52T; ORF3a: G251V"},"mutations":{"M":["A40S","I52T"],"ORF3a":["G251V"],"nuc":["T8782C","G26144T","G26640T","T26677C"]}},"name":"SouthKorea/KUMC01/2020","node_attrs":{"author":{"author":"Changmin Kang et al","value":"Changmin Kang et al"},"country":{"value":"South Korea"},"country_exposure":{"value":"South Korea"},"div":0.00026926738426089373,"division":{"value":"South Korea"},"host":{"value":"Human"},"num_date":{"confidence":[2020.0997267759562,2020.0997267759562],"value":2020.0997267759562},"pangolin_lineage":{"value":"A"},"region":{"value":"Asia"},"url":"https://www.gisaid.org"}},{"branch_attrs":{"mutations":{}},"children":[{"branch_attrs":{"mutations":{"nuc":["C11572T"]}},"children":[{"branch_attrs":{"mutations":{}},"name":"Korea/KCDC2008/2020","node_attrs":{"age":{"value":"41"},"author":{"author":"Jeong-Min Kim et al","value":"Jeong-Min Kim et al A"},"country":{"value":"South Korea"},"country_exposure":{"value":"South Korea"},"div":0.0001668207888505207,"division":{"value":"South Korea"},"host":{"value":"Human"},"num_date":{"confidence":[2020.0969945355191,2020.0969945355191],"value":2020.0969945355191},"pangolin_lineage":{"value":"A"},"region":{"value":"Asia"},"url":"https://www.gisaid.org"}},{"branch_attrs":{"mutations":{}},"name":"Korea/KCDC2009/2020","node_attrs":{"age":{"value":"41"},"author":{"author":"Jeong-Min Kim et al","value":"Jeong-Min Kim et al A"},"country":{"value":"South Korea"},"country_exposure":{"value":"South Korea"},"div":0.0001668207888505207,"division":{"value":"South Korea"},"host":{"value":"Human"},"num_date":{"confidence":[2020.1024590163934,2020.1024590163934],"value":2020.1024590163934},"pangolin_lineage":{"value":"A"},"region":{"value":"Asia"},"url":"https://www.gisaid.org"}}],"name":"NODE_0000670","node_attrs":{"country":{"value":"South Korea"},"country_exposure":{"value":"South Korea"},"div":0.00016682078885052066,"num_date":{"confidence":[2020.0704235183232,2020.0969945355191],"value":2020.0801389605579},"region":{"value":"Asia"}}},{"branch_attrs":{"mutations":{}},"children":[{"branch_attrs":{"mutations":{}},"name":"SouthKorea/KCDC03/2020","node_attrs":{"age":{"value":"54"},"author":{"author":"Jeong-Min Kim et al","value":"Jeong-Min Kim et al A"},"country":{"value":"South Korea"},"country_exposure":{"value":"South Korea"},"div":0.0001335230003088622,"division":{"value":"Gyeonggi"},"host":{"value":"Human"},"location":{"value":"Gyeonggi"},"num_date":{"confidence":[2020.0669398907103,2020.0669398907103],"value":2020.0669398907103},"pangolin_lineage":{"value":"A"},"region":{"value":"Asia"},"url":"https://www.gisaid.org"}},{"branch_attrs":{"mutations":{}},"children":[{"branch_attrs":{"mutations":{}},"name":"Beijing/Wuhan_IME-BJ03/2020","node_attrs":{"author":{"author":"Fan et al","value":"Fan et al"},"country":{"value":"China"},"country_exposure":{"value":"China"},"div":0.00013352300030886223,"division":{"value":"Beijing"},"host":{"value":"Human"},"num_date":{"confidence":[2020.0751366120219,2020.0751366120219],"value":2020.0751366120219},"pangolin_lineage":{"value":"A"},"region":{"value":"Asia"},"url":"https://www.gisaid.org"}},{"branch_attrs":{"mutations":{}},"children":[{"branch_attrs":{"mutations":{"nuc":["T51-","T52-","G53-","T54-","A55-","G56-","A57-","T58-","C59-","T60-","G61-","T62-","T63-","C64-","T65-","C66-","T67-","A68-","A69-","A70-","C71-","G72-","A73-","A74-","C75-","T76-","T77-","T78-","A79-","A80-","A81-","A82-","T83-","C84-","T85-","G86-","T87-","G88-","T89-","G90-","G91-","C92-","T93-","G94-","T95-","C96-","A97-","C98-"]}},"name":"SouthKorea/KCDC06/2020","node_attrs":{"age":{"value":"55"},"author":{"author":"Jeong-Min Kim et al","value":"Jeong-Min Kim et al A"},"country":{"value":"South Korea"},"country_exposure":{"value":"South Korea"},"div":0.00013352300030886226,"division":{"value":"Seoul"},"host":{"value":"Human"},"location":{"value":"Seoul"},"num_date":{"confidence":[2020.0806010928961,2020.0806010928961],"value":2020.0806010928961},"pangolin_lineage":{"value":"A"},"region":{"value":"Asia"},"url":"https://www.gisaid.org"}},{"branch_attrs":{"mutations":{}},"children":[{"branch_attrs":{"labels":{"aa":"orf1ab: T5737I"},"mutations":{"nuc":["C17474T"],"orf1ab":["T5737I"]}},"name":"Korea/KCDC2011/2020","node_attrs":{"age":{"value":"59"},"author":{"author":"Jeong-Min Kim et al","value":"Jeong-Min Kim et al A"},"country":{"value":"South Korea"},"country_exposure":{"value":"South Korea"},"div":0.00016705381396933905,"division":{"value":"South Korea"},"host":{"value":"Human"},"num_date":{"confidence":[2020.146174863388,2020.146174863388],"value":2020.146174863388},"pangolin_lineage":{"value":"A"},"region":{"value":"Asia"},"url":"https://www.gisaid.org"}},{"branch_attrs":{"mutations":{}},"children":[{"branch_attrs":{"mutations":{}},"name":"SouthKorea/KUMC06/2020","node_attrs":{"author":{"author":"Changmin Kang et al","value":"Changmin Kang et al"},"country":{"value":"South Korea"},"country_exposure":{"value":"South Korea"},"div":0.0001335230003088623,"division":{"value":"South Korea"},"host":{"value":"Human"},"num_date":{"confidence":[2020.1571038251366,2020.1571038251366],"value":2020.1571038251366},"pangolin_lineage":{"value":"A"},"region":{"value":"Asia"},"url":"https://www.gisaid.org"}},{"branch_attrs":{"mutations":{}},"name":"Korea/KCDC2018/2020","node_attrs":{"age":{"value":"76"},"author":{"author":"Jeong-Min Kim et al","value":"Jeong-Min Kim et al A"},"country":{"value":"South Korea"},"country_exposure":{"value":"South Korea"},"div":0.0001335230003088623,"division":{"value":"South Korea"},"host":{"value":"Human"},"num_date":{"confidence":[2020.1352459016393,2020.1352459016393],"value":2020.1352459016393},"pangolin_lineage":{"value":"A"},"region":{"value":"Asia"},"url":"https://www.gisaid.org"}}],"name":"NODE_0000121","node_attrs":{"country":{"value":"South Korea"},"country_exposure":{"value":"South Korea"},"div":0.00013352300030886229,"num_date":{"confidence":[2020.1136863272213,2020.1352459016393],"value":2020.1352459016393},"region":{"value":"Asia"}}}],"name":"NODE_0000119","node_attrs":{"country":{"value":"South Korea"},"country_exposure":{"value":"South Korea"},"div":0.00013352300030886226,"num_date":{"confidence":[2020.0428347192205,2020.133443306824],"value":2020.0802667597677},"region":{"value":"Asia"}}}],"name":"NODE_0000118","node_attrs":{"country":{"value":"South Korea"},"country_exposure":{"value":"South Korea"},"div":0.00013352300030886223,"num_date":{"confidence":[2020.067933912542,2020.0806010928961],"value":2020.077229977904},"region":{"value":"Asia"}}}],"name":"NODE_0000117","node_attrs":{"country":{"value":"South Korea"},"country_exposure":{"value":"South Korea"},"div":0.0001335230003088622,"num_date":{"confidence":[2020.0576339382894,2020.0751366120219],"value":2020.0669398907103},"region":{"value":"Asia"}}}],"name":"NODE_0000115","node_attrs":{"country":{"value":"South Korea"},"country_exposure":{"value":"South Korea"},"div":0.00013352300030886218,"num_date":{"confidence":[2020.0543369841164,2020.0669398907103],"value":2020.0643974819916},"region":{"value":"Asia"}}}],"name":"NODE_0000089","node_attrs":{"country":{"value":"South Korea"},"country_exposure":{"value":"South Korea"},"div":0.00013352300030886215,"num_date":{"confidence":[2020.0455253780583,2020.0651686269007],"value":2020.0559831081282},"region":{"value":"Asia"}}}],"name":"NODE_0000661","node_attrs":{"country":{"value":"South Korea"},"country_exposure":{"value":"South Korea"},"div":0.00013352300030886212,"num_date":{"confidence":[2020.0362460403232,2020.0614350394446],"value":2020.0536980437416},"region":{"value":"Asia"}}},{"branch_attrs":{"mutations":{"nuc":["C29095T"]}},"children":[{"branch_attrs":{"labels":{"aa":"orf1ab: T727I"},"mutations":{"nuc":["T51-","T52-","G53-","T54-","C2445T","T20367C"],"orf1ab":["T727I"]}},"name":"Australia/NSW04/2020","node_attrs":{"age":{"value":"35"},"author":{"author":"Eden J-S et al","paper_url":"https://dx.doi.org/10.1101/2020.04.19.048751","title":"Revealing COVID-19 Transmission by SARS-CoV-2 Genome Sequencing and Agent Based Modelling","value":"Eden J-S et al"},"country":{"value":"Australia"},"country_exposure":{"value":"Australia"},"div":0.0001671024831335596,"division":{"value":"New South Wales"},"host":{"value":"Human"},"location":{"value":"Sydney"},"num_date":{"confidence":[2020.0642076502731,2020.0642076502731],"value":2020.0642076502731},"pangolin_lineage":{"value":"A"},"region":{"value":"Oceania"},"url":"https://www.gisaid.org"}},{"branch_attrs":{"labels":{"aa":"ORF8: T11I; orf1ab: D6304A"},"mutations":{"ORF8":["T11I"],"nuc":["T18603C","T18975A","A19175C","C27925T"],"orf1ab":["D6304A"]}},"name":"USA/TX1/2020","node_attrs":{"age":{"value":"50"},"author":{"author":"Krista Queen et al","value":"Krista Queen et al A"},"country":{"value":"USA"},"country_exposure":{"value":"China"},"div":0.0002387875398830653,"division":{"value":"Texas"},"host":{"value":"Human"},"num_date":{"confidence":[2020.113387978142,2020.113387978142],"value":2020.113387978142},"pangolin_lineage":{"value":"A"},"region":{"value":"North America"},"url":"https://www.gisaid.org"}},{"branch_attrs":{"labels":{"aa":"orf1ab: S3099L"},"mutations":{"nuc":["C9561T","T15607C"],"orf1ab":["S3099L"]}},"name":"Shenzhen/HKU-SZ-005/2020","node_attrs":{"age":{"value":"10"},"author":{"author":"Chan et al","value":"Chan et al"},"country":{"value":"China"},"country_exposure":{"value":"China"},"div":0.00016709346024733167,"division":{"value":"Guangdong"},"host":{"value":"Human"},"location":{"value":"Shenzhen"},"num_date":{"confidence":[2020.02868852459,2020.02868852459],"value":2020.02868852459},"pangolin_lineage":{"value":"A"},"region":{"value":"Asia"},"url":"https://www.gisaid.org"}},{"branch_attrs":{"labels":{"aa":"orf1ab: N2708I, F2908L"},"mutations":{"nuc":["A8388T","T8987C"],"orf1ab":["N2708I","F2908L"]}},"name":"Thailand/Bangkok_580/2020","node_attrs":{"age":{"value":"33"},"author":{"author":"Pilailuk et al","value":"Pilailuk et al A"},"country":{"value":"Thailand"},"country_exposure":{"value":"Thailand"},"div":0.00016820645715342873,"division":{"value":"Bangkok"},"host":{"value":"Human"},"num_date":{"confidence":[2020.0860655737704,2020.0860655737704],"value":2020.0860655737704},"pangolin_lineage":{"value":"A"},"region":{"value":"Asia"},"url":"https://www.gisaid.org"}},{"branch_attrs":{"mutations":{}},"children":[{"branch_attrs":{"mutations":{"nuc":["C2662T"]}},"children":[{"branch_attrs":{"labels":{"aa":"orf1ab: A1176V"},"mutations":{"nuc":["C3792T"],"orf1ab":["A1176V"]}},"name":"Japan/TY-WK-012/2020","node_attrs":{"author":{"author":"Tsuyoshi Sekizuka et al","paper_url":"https://dx.doi.org/10.2807/1560-7917.ES.2020.25.13.2000305","title":"Whole genome and phylogenetic analysis of two SARS-CoV-2 strains isolated in Italy in January and February 2020: additional clues on multiple introductions and further circulation in Europe","value":"Tsuyoshi Sekizuka et al A"},"country":{"value":"Japan"},"country_exposure":{"value":"Japan"},"div":0.00016672280869158444,"division":{"value":"Tokyo"},"host":{"value":"Human"},"location":{"value":"Tokyo"},"num_date":{"confidence":[2020.077868852459,2020.077868852459],"value":2020.077868852459},"pangolin_lineage":{"value":"A"},"region":{"value":"Asia"},"url":"https://www.gisaid.org"}},{"branch_attrs":{"mutations":{}},"name":"Japan/TY-WK-501/2020","node_attrs":{"author":{"author":"Tsuyoshi Sekizuka et al","value":"Tsuyoshi Sekizuka et al B"},"country":{"value":"Japan"},"country_exposure":{"value":"Japan"},"div":0.00013319137149235444,"division":{"value":"Tokyo"},"host":{"value":"Human"},"location":{"value":"Tokyo"},"num_date":{"confidence":[2020.0833333333333,2020.0833333333333],"value":2020.0833333333333},"pangolin_lineage":{"value":"A"},"region":{"value":"Asia"},"url":"https://www.gisaid.org"}},{"branch_attrs":{"mutations":{"nuc":["G29705T"]}},"name":"Japan/TY-WK-521/2020","node_attrs":{"author":{"author":"Tsuyoshi Sekizuka et al","value":"Tsuyoshi Sekizuka et al B"},"country":{"value":"Japan"},"country_exposure":{"value":"Japan"},"div":0.00016682259936921828,"division":{"value":"Tokyo"},"host":{"value":"Human"},"location":{"value":"Tokyo"},"num_date":{"confidence":[2020.0833333333333,2020.0833333333333],"value":2020.0833333333333},"pangolin_lineage":{"value":"A"},"region":{"value":"Asia"},"url":"https://www.gisaid.org"}}],"name":"NODE_0000681","node_attrs":{"country":{"value":"Japan"},"country_exposure":{"value":"Japan"},"div":0.0001331913714923544,"num_date":{"confidence":[2020.0490406574315,2020.0769901492076],"value":2020.0631078390577},"region":{"value":"Asia"}}},{"branch_attrs":{"mutations":{}},"children":[{"branch_attrs":{"mutations":{}},"name":"Shenzhen/HKU-SZ-002/2020","node_attrs":{"age":{"value":"66"},"author":{"author":"Chan et al","value":"Chan et al"},"country":{"value":"China"},"country_exposure":{"value":"China"},"div":9.989320769704735e-05,"division":{"value":"Guangdong"},"host":{"value":"Human"},"location":{"value":"Shenzhen"},"num_date":{"confidence":[2020.025956284153,2020.025956284153],"value":2020.025956284153},"pangolin_lineage":{"value":"A"},"region":{"value":"Asia"},"url":"https://www.gisaid.org"}},{"branch_attrs":{"mutations":{}},"children":[{"branch_attrs":{"mutations":{}},"children":[{"branch_attrs":{"mutations":{"nuc":["C12880T"]}},"name":"UnitedArabEmirates/L5630/2020","node_attrs":{"age":{"value":"9"},"author":{"author":"Ahmad Abou Tayoun et al","paper_url":"https://dx.doi.org/10.1101/2020.05.06.080606","title":"Genomic surveillance and phylogenetic analysis reveal multiple introductions of SARS-CoV-2 into a global travel hub in the Middle East","value":"Ahmad Abou Tayoun et al"},"country":{"value":"United Arab Emirates"},"country_exposure":{"value":"United Arab Emirates"},"div":0.0001334243061058517,"division":{"value":"United Arab Emirates"},"host":{"value":"Human"},"num_date":{"confidence":[2020.077868852459,2020.077868852459],"value":2020.077868852459},"pangolin_lineage":{"value":"A"},"region":{"value":"Asia"},"url":"https://www.gisaid.org"}},{"branch_attrs":{"mutations":{"nuc":["T51-","T52-","G53-","T54-","C23347T"]}},"name":"Shanghai/SH0004/2020","node_attrs":{"age":{"value":"42"},"author":{"author":"Shengyue Wang et al","value":"Shengyue Wang et al"},"country":{"value":"China"},"country_exposure":{"value":"China"},"div":0.00013342885117803986,"division":{"value":"Shanghai"},"host":{"value":"Human"},"num_date":{"confidence":[2020.0751366120219,2020.0751366120219],"value":2020.0751366120219},"pangolin_lineage":{"value":"A"},"region":{"value":"Asia"},"url":"https://www.gisaid.org"}}],"name":"NODE_0000127","node_attrs":{"country":{"value":"China"},"country_exposure":{"value":"China"},"div":9.98932076970474e-05,"num_date":{"confidence":[2020.0357135471559,2020.0669851937132],"value":2020.0548112355245},"region":{"value":"Asia"}}},{"branch_attrs":{"mutations":{}},"children":[{"branch_attrs":{"mutations":{}},"children":[{"branch_attrs":{"labels":{"aa":"orf1ab: L5850F"},"mutations":{"nuc":["G17814T"],"orf1ab":["L5850F"]}},"name":"Thailand/SI202205-NT/2020","node_attrs":{"author":{"author":"Rodpan et al","value":"Rodpan et al"},"country":{"value":"Thailand"},"country_exposure":{"value":"Thailand"},"div":0.00013352418561021705,"division":{"value":"Thailand"},"host":{"value":"Human"},"num_date":{"confidence":[2020.1024590163934,2020.1024590163934],"value":2020.1024590163934},"pangolin_lineage":{"value":"A"},"region":{"value":"Asia"},"url":"https://www.gisaid.org"}},{"branch_attrs":{"labels":{"aa":"ORF10: P10L"},"mutations":{"ORF10":["P10L"],"nuc":["C29586T"]}},"name":"Sichuan/SC-PHCC2-050/2020","node_attrs":{"age":{"value":"9"},"author":{"author":"Baowen Du et al","value":"Baowen Du et al"},"country":{"value":"China"},"country_exposure":{"value":"China"},"div":0.00013342430610585173,"division":{"value":"Sichuan"},"host":{"value":"Human"},"num_date":{"confidence":[2020.094262295082,2020.094262295082],"value":2020.094262295082},"pangolin_lineage":{"value":"A"},"region":{"value":"Asia"},"url":"https://www.gisaid.org"}}],"name":"NODE_0000129","node_attrs":{"country":{"value":"China"},"country_exposure":{"value":"China"},"div":9.989320769704743e-05,"num_date":{"confidence":[2020.045353454751,2020.0839821724596],"value":2020.0579585478458},"region":{"value":"Asia"}}},{"branch_attrs":{"mutations":{}},"children":[{"branch_attrs":{"labels":{"aa":"E: S68C; ORF8: D119E"},"mutations":{"E":["S68C"],"ORF8":["D119E"],"nuc":["C26447G","T28250G"]}},"children":[{"branch_attrs":{"mutations":{}},"name":"Guangzhou/GZMU0050/2020","node_attrs":{"age":{"value":"72"},"author":{"author":"et al","value":"et al"},"country":{"value":"China"},"country_exposure":{"value":"China"},"div":0.00016811802298506045,"division":{"value":"Guangdong"},"host":{"value":"Human"},"location":{"value":"Guangzhou"},"num_date":{"confidence":[2020.1051912568305,2020.1051912568305],"value":2020.1051912568305},"pangolin_lineage":{"value":"A"},"region":{"value":"Asia"},"url":"https://www.gisaid.org"}},{"branch_attrs":{"labels":{"aa":"ORF8: I121X, *122X; orf1ab: T6297I"},"mutations":{"ORF8":["I121X","*122X"],"nuc":["C19154T","A28254-","G29179T"],"orf1ab":["T6297I"]}},"name":"Wuhan/HB-WH3-174/2020","node_attrs":{"author":{"author":"Baowen Du et al","value":"Baowen Du et al"},"country":{"value":"China"},"country_exposure":{"value":"China"},"div":0.00023551912131833776,"division":{"value":"Hubei"},"host":{"value":"Human"},"location":{"value":"Wuhan"},"num_date":{"confidence":[2020.1598360655737,2020.1598360655737],"value":2020.1598360655737},"pangolin_lineage":{"value":"A"},"region":{"value":"Asia"},"url":"https://www.gisaid.org"}}],"name":"NODE_0000688","node_attrs":{"country":{"value":"China"},"country_exposure":{"value":"China"},"div":0.00016811802298506042,"num_date":{"confidence":[2020.0653979978974,2020.1051912568305],"value":2020.0805966720097},"region":{"value":"Asia"}}},{"branch_attrs":{"mutations":{}},"children":[{"branch_attrs":{"mutations":{}},"name":"USA/AZ1/2020","node_attrs":{"age":{"value":"26"},"author":{"author":"Ying Tao et al","paper_url":"https://dx.doi.org/10.1101/2020.03.09.20032896","title":"First 12 patients with coronavirus disease 2019 (COVID-19) in the United States","value":"Ying Tao et al A"},"country":{"value":"USA"},"country_exposure":{"value":"China"},"div":9.989320769704745e-05,"division":{"value":"Arizona"},"host":{"value":"Human"},"location":{"value":"Phoenix"},"num_date":{"confidence":[2020.058743169399,2020.058743169399],"value":2020.058743169399},"pangolin_lineage":{"value":"A"},"region":{"value":"North America"},"url":"https://www.gisaid.org"}},{"branch_attrs":{"mutations":{}},"name":"Shanghai/SH0074/2020","node_attrs":{"age":{"value":"25"},"author":{"author":"Shengyue Wang et al","value":"Shengyue Wang et al"},"country":{"value":"China"},"country_exposure":{"value":"China"},"div":9.989320769704745e-05,"division":{"value":"Shanghai"},"host":{"value":"Human"},"num_date":{"confidence":[2020.1024590163934,2020.1024590163934],"value":2020.1024590163934},"pangolin_lineage":{"value":"A"},"region":{"value":"Asia"},"url":"https://www.gisaid.org"}}],"name":"NODE_0000133","node_attrs":{"country":{"value":"China"},"country_exposure":{"value":"China"},"div":9.989320769704745e-05,"num_date":{"confidence":[2020.0507609163926,2020.058743169399],"value":2020.058743169399},"region":{"value":"Asia"}}}],"name":"NODE_0000130","node_attrs":{"country":{"value":"China"},"country_exposure":{"value":"China"},"div":9.989320769704743e-05,"num_date":{"confidence":[2020.0418764562628,2020.0561034149473],"value":2020.0542616552493},"region":{"value":"Asia"}}}],"name":"NODE_0000128","node_attrs":{"country":{"value":"China"},"country_exposure":{"value":"China"},"div":9.98932076970474e-05,"num_date":{"confidence":[2020.0283025337687,2020.0533764240583],"value":2020.0396267645954},"region":{"value":"Asia"}}}],"name":"NODE_0000125","node_attrs":{"country":{"value":"China"},"country_exposure":{"value":"China"},"div":9.989320769704737e-05,"num_date":{"confidence":[2020.0220187212951,2020.0505328849115],"value":2020.0390427781638},"region":{"value":"Asia"}}}],"name":"NODE_0000124","node_attrs":{"country":{"value":"China"},"country_exposure":{"value":"China"},"div":9.989320769704735e-05,"num_date":{"confidence":[2020.0195890697103,2020.025956284153],"value":2020.025956284153},"region":{"value":"Asia"}}}],"name":"NODE_0000104","node_attrs":{"country":{"value":"China"},"country_exposure":{"value":"China"},"div":9.989320769704732e-05,"num_date":{"confidence":[2020.013936897803,2020.0228708568718],"value":2020.0214083195358},"region":{"value":"Asia"}}}],"name":"NODE_0000676","node_attrs":{"country":{"value":"China"},"country_exposure":{"value":"China"},"div":9.989320769704729e-05,"num_date":{"confidence":[2020.0078136167606,2020.0219661468386],"value":2020.0131643712816},"region":{"value":"Asia"}}},{"branch_attrs":{"mutations":{"nuc":["C24034T"]}},"children":[{"branch_attrs":{"labels":{"aa":"ORF7a: S81L; orf1ab: V6474L"},"mutations":{"ORF7a":["S81L"],"nuc":["G19684T","C27635T","A29700G"],"orf1ab":["V6474L"]}},"name":"NewZealand/20VR0276/2020","node_attrs":{"author":{"author":"Matt Storey et al","value":"Matt Storey et al B"},"country":{"value":"New Zealand"},"country_exposure":{"value":"New Zealand"},"div":0.00020148219656798572,"division":{"value":"Wellington"},"host":{"value":"Human"},"num_date":{"confidence":[2020.2035519125684,2020.2035519125684],"value":2020.2035519125684},"pangolin_lineage":{"value":"A"},"region":{"value":"Oceania"},"url":"https://www.gisaid.org"}},{"branch_attrs":{"labels":{"aa":"ORF8: V62L"},"mutations":{"ORF8":["V62L"],"nuc":["T26729C","G28077C"]}},"children":[{"branch_attrs":{"mutations":{"nuc":["C25000T","G29212C"]}},"name":"Guangdong/20SF254/2020","node_attrs":{"age":{"value":"38"},"author":{"author":"Bosheng Li et al","value":"Bosheng Li et al"},"country":{"value":"China"},"country_exposure":{"value":"China"},"div":0.00023708119893081303,"division":{"value":"Guangdong"},"host":{"value":"Human"},"location":{"value":"Huizhou"},"num_date":{"confidence":[2020.061475409836,2020.061475409836],"value":2020.061475409836},"pangolin_lineage":{"value":"A"},"region":{"value":"Asia"},"url":"https://www.gisaid.org"}},{"branch_attrs":{"labels":{"aa":"orf1ab: S428N"},"mutations":{"nuc":["G1548A","A28792T"],"orf1ab":["S428N"]}},"name":"USA/CA1/2020","node_attrs":{"age":{"value":"38"},"author":{"author":"Anna Uehara et al","paper_url":"https://dx.doi.org/10.1101/2020.03.09.20032896","title":"First 12 patients with coronavirus disease 2019 (COVID-19) in the United States","value":"Anna Uehara et al"},"country":{"value":"USA"},"country_exposure":{"value":"China"},"div":0.00023641243250458984,"division":{"value":"California"},"host":{"value":"Human"},"location":{"value":"Los Angeles"},"num_date":{"confidence":[2020.061475409836,2020.061475409836],"value":2020.061475409836},"pangolin_lineage":{"value":"A"},"region":{"value":"North America"},"url":"https://www.gisaid.org"}},{"branch_attrs":{"labels":{"aa":"S: V367F"},"mutations":{"S":["V367F"],"nuc":["C1663T","G22661T"]}},"children":[{"branch_attrs":{"mutations":{}},"name":"HongKong/HKU-001a/2020","node_attrs":{"author":{"author":"Chan et al","value":"Chan et al"},"country":{"value":"Hong Kong"},"country_exposure":{"value":"Hong Kong"},"div":0.00023484246290670315,"division":{"value":"Hong Kong"},"host":{"value":"Human"},"num_date":{"confidence":[2020.058743169399,2020.058743169399],"value":2020.058743169399},"pangolin_lineage":{"value":"A"},"region":{"value":"Asia"},"url":"https://www.gisaid.org"}},{"branch_attrs":{"mutations":{}},"name":"HongKong/VM20001061-2/2020","node_attrs":{"age":{"value":"39"},"author":{"author":"Dominic N.C. Tsang et al","value":"Dominic N.C. Tsang et al"},"country":{"value":"Hong Kong"},"country_exposure":{"value":"Hong Kong"},"div":0.00023484246290670315,"division":{"value":"Hong Kong"},"host":{"value":"Human"},"location":{"value":"Hong Kong"},"num_date":{"confidence":[2020.058743169399,2020.058743169399],"value":2020.058743169399},"pangolin_lineage":{"value":"A"},"region":{"value":"Asia"},"url":"https://www.gisaid.org"}}],"name":"NODE_0000837","node_attrs":{"country":{"value":"Hong Kong"},"country_exposure":{"value":"Hong Kong"},"div":0.00023484246290670312,"num_date":{"confidence":[2020.0497447704852,2020.058743169399],"value":2020.058743169399},"region":{"value":"Asia"}}},{"branch_attrs":{"mutations":{}},"children":[{"branch_attrs":{"labels":{"aa":"orf1ab: A6960S"},"mutations":{"nuc":["A9259G","G21142T"],"orf1ab":["A6960S"]}},"name":"Vietnam/CM99/2020","node_attrs":{"age":{"value":"50"},"author":{"author":"Le Quynh Mai et al","value":"Le Quynh Mai et al"},"country":{"value":"Vietnam"},"country_exposure":{"value":"Vietnam"},"div":0.00023549312767605785,"division":{"value":"Vinhphuc"},"host":{"value":"Human"},"num_date":{"confidence":[2020.113387978142,2020.113387978142],"value":2020.113387978142},"pangolin_lineage":{"value":"A"},"region":{"value":"Asia"},"url":"https://www.gisaid.org"}},{"branch_attrs":{"mutations":{}},"children":[{"branch_attrs":{"mutations":{}},"name":"Shanghai/SH0079/2020","node_attrs":{"age":{"value":"36"},"author":{"author":"Shengyue Wang et al","value":"Shengyue Wang et al"},"country":{"value":"China"},"country_exposure":{"value":"China"},"div":0.00016791419608767555,"division":{"value":"Shanghai"},"host":{"value":"Human"},"num_date":{"confidence":[2020.0860655737704,2020.0860655737704],"value":2020.0860655737704},"pangolin_lineage":{"value":"A"},"region":{"value":"Asia"},"url":"https://www.gisaid.org"}},{"branch_attrs":{"mutations":{}},"name":"Vietnam/VR03-38142/2020","node_attrs":{"age":{"value":"25"},"author":{"author":"Ung Thi Hong Trang et al","value":"Ung Thi Hong Trang et al"},"country":{"value":"Vietnam"},"country_exposure":{"value":"China"},"div":0.00016791419608767555,"division":{"value":"Thanh Hoa"},"host":{"value":"Human"},"num_date":{"confidence":[2020.0642076502731,2020.0642076502731],"value":2020.0642076502731},"pangolin_lineage":{"value":"A"},"region":{"value":"Asia"},"url":"https://www.gisaid.org"}}],"name":"NODE_0000138","node_attrs":{"country":{"value":"Vietnam"},"country_exposure":{"value":"China"},"div":0.00016791419608767552,"num_date":{"confidence":[2020.0536520849869,2020.0642076502731],"value":2020.0642076502731},"region":{"value":"Asia"}}}],"name":"NODE_0000137","node_attrs":{"country":{"value":"Vietnam"},"country_exposure":{"value":"China"},"div":0.0001679141960876755,"num_date":{"confidence":[2020.0413273481015,2020.0612466391099],"value":2020.0526676157199},"region":{"value":"Asia"}}},{"branch_attrs":{"labels":{"aa":"orf1ab: D75E"},"mutations":{"nuc":["T490A"],"orf1ab":["D75E"]}},"children":[{"branch_attrs":{"labels":{"aa":"orf1ab: S279F, E952K"},"mutations":{"nuc":["C1101T","G3119A"],"orf1ab":["S279F","E952K"]}},"children":[{"branch_attrs":{"mutations":{"nuc":["C26873T"]}},"name":"Korea/KCDC2014/2020","node_attrs":{"age":{"value":"51"},"author":{"author":"Jeong-Min Kim et al","value":"Jeong-Min Kim et al A"},"country":{"value":"South Korea"},"country_exposure":{"value":"South Korea"},"div":0.00030221170123168566,"division":{"value":"South Korea"},"host":{"value":"Human"},"num_date":{"confidence":[2020.1161202185792,2020.1161202185792],"value":2020.1161202185792},"pangolin_lineage":{"value":"A"},"region":{"value":"Asia"},"url":"https://www.gisaid.org"}},{"branch_attrs":{"mutations":{}},"children":[{"branch_attrs":{"mutations":{}},"name":"Korea/KCDC2013/2020","node_attrs":{"age":{"value":"73"},"author":{"author":"Jeong-Min Kim et al","value":"Jeong-Min Kim et al A"},"country":{"value":"South Korea"},"country_exposure":{"value":"South Korea"},"div":0.0002686801073359132,"division":{"value":"South Korea"},"host":{"value":"Human"},"num_date":{"confidence":[2020.146174863388,2020.146174863388],"value":2020.146174863388},"pangolin_lineage":{"value":"A"},"region":{"value":"Asia"},"url":"https://www.gisaid.org"}},{"branch_attrs":{"mutations":{"nuc":["T51-","T52-","G53-","T54-","A55-","G56-","A57-","T58-","C59-","T60-","G61-","T62-","T63-","C64-","T65-","C66-","T67-","A68-","A69-","A70-","C71-","G72-","A73-","A74-","C75-","T76-"]}},"name":"Korea/KCDC2012/2020","node_attrs":{"age":{"value":"73"},"author":{"author":"Jeong-Min Kim et al","value":"Jeong-Min Kim et al A"},"country":{"value":"South Korea"},"country_exposure":{"value":"South Korea"},"div":0.0002686801073359132,"division":{"value":"South Korea"},"host":{"value":"Human"},"num_date":{"confidence":[2020.1079234972678,2020.1079234972678],"value":2020.1079234972678},"pangolin_lineage":{"value":"A"},"region":{"value":"Asia"},"url":"https://www.gisaid.org"}}],"name":"NODE_0000141","node_attrs":{"country":{"value":"South Korea"},"country_exposure":{"value":"South Korea"},"div":0.00026868010733591314,"num_date":{"confidence":[2020.0690541365072,2020.1079234972678],"value":2020.1079234972678},"region":{"value":"Asia"}}}],"name":"NODE_0000841","node_attrs":{"country":{"value":"South Korea"},"country_exposure":{"value":"South Korea"},"div":0.00026868010733591314,"num_date":{"confidence":[2020.0677095653225,2020.1032953563463],"value":2020.080588896969},"region":{"value":"Asia"}}},{"branch_attrs":{"labels":{"aa":"orf1ab: P971L"},"mutations":{"nuc":["C3177T"],"orf1ab":["P971L"]}},"children":[{"branch_attrs":{"mutations":{}},"name":"USA/IL2/2020","node_attrs":{"age":{"value":"68"},"author":{"author":"Yan Li et al","paper_url":"https://dx.doi.org/10.1101/2020.03.09.20032896","title":"First 12 patients with coronavirus disease 2019 (COVID-19) in the United States","value":"Yan Li et al A"},"country":{"value":"USA"},"country_exposure":{"value":"China"},"div":0.00023506842029102012,"division":{"value":"Illinois"},"host":{"value":"Human"},"num_date":{"confidence":[2020.0751366120219,2020.0751366120219],"value":2020.0751366120219},"pangolin_lineage":{"value":"A.3"},"region":{"value":"North America"},"url":"https://www.gisaid.org"}},{"branch_attrs":{"labels":{"aa":"orf1ab: F6158L"},"mutations":{"nuc":["T18736C"],"orf1ab":["F6158L"]}},"children":[{"branch_attrs":{"labels":{"aa":"N: R191S"},"mutations":{"N":["R191S"],"nuc":["C15960T","T24034C","C28844A"]}},"name":"USA/WY-WYPHL-00029/2020","node_attrs":{"author":{"author":"Daryl Domman et al","value":"Daryl Domman et al"},"country":{"value":"USA"},"country_exposure":{"value":"USA"},"div":0.00037184398270930793,"division":{"value":"Wyoming"},"host":{"value":"Human"},"num_date":{"confidence":[2020.2199453551912,2020.2199453551912],"value":2020.2199453551912},"pangolin_lineage":{"value":"A"},"region":{"value":"North America"},"url":"https://www.gisaid.org"}},{"branch_attrs":{"mutations":{"nuc":["A29700G"]}},"children":[{"branch_attrs":{"labels":{"aa":"N: A208G, T393I; orf1ab: M4071I"},"mutations":{"N":["A208G","T393I"],"nuc":["C6040T","C8950T","G12478A","C28896G","C29451T"],"orf1ab":["M4071I"]}},"name":"Taiwan/NTU13/2020","node_attrs":{"age":{"value":"59"},"author":{"author":"Shiou-Hwei Yeh et al","value":"Shiou-Hwei Yeh et al A"},"country":{"value":"Taiwan"},"country_exposure":{"value":"USA"},"div":0.000474331519474369,"division":{"value":"Taiwan"},"host":{"value":"Human"},"location":{"value":"Taipei"},"num_date":{"confidence":[2020.2090163934427,2020.2090163934427],"value":2020.2090163934427},"pangolin_lineage":{"value":"A.3"},"region":{"value":"Asia"},"url":"https://www.gisaid.org"}},{"branch_attrs":{"mutations":{}},"children":[{"branch_attrs":{"mutations":{"nuc":["C16260T"]}},"name":"Canada/ON_MU-S7/2020","node_attrs":{"author":{"author":"Allison McGeer et al","value":"Allison McGeer et al"},"country":{"value":"Canada"},"country_exposure":{"value":"Canada"},"div":0.0003352834884401915,"division":{"value":"Ontario"},"host":{"value":"Human"},"location":{"value":"Toronto"},"num_date":{"confidence":[2020.198087431694,2020.198087431694],"value":2020.198087431694},"pangolin_lineage":{"value":"A.3"},"region":{"value":"North America"},"url":"https://www.gisaid.org"}},{"branch_attrs":{"mutations":{"nuc":["G922A"]}},"name":"USA/MI-MDHHS-SC20058/2020","node_attrs":{"author":{"author":"Blankenship HM et al","value":"Blankenship HM et al"},"country":{"value":"USA"},"country_exposure":{"value":"USA"},"div":0.00033543176547668765,"division":{"value":"Michigan"},"host":{"value":"Human"},"num_date":{"confidence":[2020.2199453551912,2020.2199453551912],"value":2020.2199453551912},"pangolin_lineage":{"value":"A.3"},"region":{"value":"North America"},"url":"https://www.gisaid.org"}}],"name":"NODE_0000146","node_attrs":{"country":{"value":"USA"},"country_exposure":{"value":"USA"},"div":0.0003017530008232751,"num_date":{"confidence":[2020.1462601034032,2020.1963225350514],"value":2020.178614416503},"region":{"value":"North America"}}},{"branch_attrs":{"labels":{"aa":"ORF7a: S81L; orf1ab: V6474L"},"mutations":{"ORF7a":["S81L"],"nuc":["G19684T","C27635T"],"orf1ab":["V6474L"]}},"children":[{"branch_attrs":{"labels":{"aa":"orf1ab: L6158F"},"mutations":{"nuc":["C18736T","C26729T"],"orf1ab":["L6158F"]}},"name":"NewZealand/20VR0989/2020","node_attrs":{"author":{"author":"Matt Storey et al","value":"Matt Storey et al B"},"country":{"value":"New Zealand"},"country_exposure":{"value":"New Zealand"},"div":0.0004359000053830208,"division":{"value":"Auckland"},"host":{"value":"Human"},"num_date":{"confidence":[2020.2090163934427,2020.2090163934427],"value":2020.2090163934427},"pangolin_lineage":{"value":"A"},"region":{"value":"Oceania"},"url":"https://www.gisaid.org"}},{"branch_attrs":{"mutations":{"nuc":["C19386T"]}},"children":[{"branch_attrs":{"mutations":{}},"name":"NewZealand/20VR0987/2020","node_attrs":{"author":{"author":"Matt Storey et al","value":"Matt Storey et al B"},"country":{"value":"New Zealand"},"country_exposure":{"value":"New Zealand"},"div":0.00040197898561037776,"division":{"value":"Auckland"},"host":{"value":"Human"},"num_date":{"confidence":[2020.2090163934427,2020.2090163934427],"value":2020.2090163934427},"pangolin_lineage":{"value":"A.3"},"region":{"value":"Oceania"},"url":"https://www.gisaid.org"}},{"branch_attrs":{"mutations":{}},"name":"NewZealand/20VR1275/2020","node_attrs":{"author":{"author":"Matt Storey et al","value":"Matt Storey et al B"},"country":{"value":"New Zealand"},"country_exposure":{"value":"New Zealand"},"div":0.00040197898561037776,"division":{"value":"Auckland"},"host":{"value":"Human"},"num_date":{"confidence":[2020.217213114754,2020.217213114754],"value":2020.217213114754},"pangolin_lineage":{"value":"A.3"},"region":{"value":"Oceania"},"url":"https://www.gisaid.org"}}],"name":"NODE_0000849","node_attrs":{"country":{"value":"New Zealand"},"country_exposure":{"value":"New Zealand"},"div":0.0004019789856103777,"num_date":{"confidence":[2020.1924598571252,2020.2090163934427],"value":2020.2056452784504},"region":{"value":"Oceania"}}}],"name":"NODE_0000848","node_attrs":{"country":{"value":"New Zealand"},"country_exposure":{"value":"New Zealand"},"div":0.00036868086177044594,"num_date":{"confidence":[2020.166602051704,2020.199982113578],"value":2020.1818314109746},"region":{"value":"Oceania"}}}],"name":"NODE_0000845","node_attrs":{"country":{"value":"USA"},"country_exposure":{"value":"USA"},"div":0.0003017530008232751,"num_date":{"confidence":[2020.1417999393861,2020.172355724034],"value":2020.1566938658314},"region":{"value":"North America"}}}],"name":"NODE_0000844","node_attrs":{"country":{"value":"USA"},"country_exposure":{"value":"USA"},"div":0.000268366485573919,"num_date":{"confidence":[2020.0830040050182,2020.1577421123052],"value":2020.14337773645},"region":{"value":"North America"}}}],"name":"NODE_0000843","node_attrs":{"country":{"value":"USA"},"country_exposure":{"value":"China"},"div":0.0002350684202910201,"num_date":{"confidence":[2020.061249486037,2020.0751366120219],"value":2020.0751366120219},"region":{"value":"North America"}}}],"name":"NODE_0000840","node_attrs":{"country":{"value":"China"},"country_exposure":{"value":"China"},"div":0.0002017705111433629,"num_date":{"confidence":[2020.0458719170717,2020.0655137162194],"value":2020.0533731619569},"region":{"value":"Asia"}}}],"name":"NODE_0000833","node_attrs":{"country":{"value":"China"},"country_exposure":{"value":"China"},"div":0.00016791419608767547,"num_date":{"confidence":[2020.0330150163863,2020.0477786189435],"value":2020.0398350049832},"region":{"value":"Asia"}}}],"name":"NODE_0000832","node_attrs":{"country":{"value":"China"},"country_exposure":{"value":"China"},"div":9.989320769704729e-05,"num_date":{"confidence":[2020.0126232723044,2020.0344844380315],"value":2020.0221187224874},"region":{"value":"Asia"}}},{"branch_attrs":{"labels":{"aa":"N: S202N"},"mutations":{"N":["S202N"],"nuc":["G28878A","G29742A"]}},"children":[{"branch_attrs":{"labels":{"aa":"S: P1143L"},"mutations":{"S":["P1143L"],"nuc":["C24990T","C25587T"]}},"name":"Australia/QLD02/2020","node_attrs":{"age":{"value":"42"},"author":{"author":"Ben Huang et al","value":"Ben Huang et al A"},"country":{"value":"Australia"},"country_exposure":{"value":"Australia"},"div":0.00020088440812650798,"division":{"value":"Queensland"},"host":{"value":"Human"},"location":{"value":"Gold Coast"},"num_date":{"confidence":[2020.0806010928961,2020.0806010928961],"value":2020.0806010928961},"pangolin_lineage":{"value":"A"},"region":{"value":"Oceania"},"url":"https://www.gisaid.org"}},{"branch_attrs":{"mutations":{"nuc":["T18603C"]}},"name":"Australia/QLD03/2020","node_attrs":{"age":{"value":"8"},"author":{"author":"Ben Huang et al","paper_url":"https://dx.doi.org/10.2807/1560-7917.ES.2020.25.13.2000305","title":"Whole genome and phylogenetic analysis of two SARS-CoV-2 strains isolated in Italy in January and February 2020: additional clues on multiple introductions and further circulation in Europe","value":"Ben Huang et al B"},"country":{"value":"Australia"},"country_exposure":{"value":"Australia"},"div":0.00016721403353754866,"division":{"value":"Queensland"},"host":{"value":"Human"},"location":{"value":"Gold Coast"},"num_date":{"confidence":[2020.0969945355191,2020.0969945355191],"value":2020.0969945355191},"pangolin_lineage":{"value":"A"},"region":{"value":"Oceania"},"url":"https://www.gisaid.org"}},{"branch_attrs":{"mutations":{}},"children":[{"branch_attrs":{"mutations":{}},"children":[{"branch_attrs":{"mutations":{}},"children":[{"branch_attrs":{"mutations":{}},"name":"Australia/QLD01/2020","node_attrs":{"age":{"value":"44"},"author":{"author":"Ben Huang et al","value":"Ben Huang et al A"},"country":{"value":"Australia"},"country_exposure":{"value":"China"},"div":0.00013368278314646493,"division":{"value":"Queensland"},"host":{"value":"Human"},"location":{"value":"Gold Coast"},"num_date":{"confidence":[2020.0751366120219,2020.0751366120219],"value":2020.0751366120219},"pangolin_lineage":{"value":"A"},"region":{"value":"Oceania"},"url":"https://www.gisaid.org"}},{"branch_attrs":{"mutations":{}},"children":[{"branch_attrs":{"mutations":{}},"name":"Australia/QLD04/2020","node_attrs":{"age":{"value":"37"},"author":{"author":"Ben Huang et al","value":"Ben Huang et al A"},"country":{"value":"Australia"},"country_exposure":{"value":"Australia"},"div":0.00013368278314646495,"division":{"value":"Queensland"},"host":{"value":"Human"},"location":{"value":"Gold Coast"},"num_date":{"confidence":[2020.0969945355191,2020.0969945355191],"value":2020.0969945355191},"pangolin_lineage":{"value":"A"},"region":{"value":"Oceania"},"url":"https://www.gisaid.org"}},{"branch_attrs":{"mutations":{}},"name":"USA/CA7/2020","node_attrs":{"age":{"value":"56"},"author":{"author":"Krista Queen et al","value":"Krista Queen et al A"},"country":{"value":"USA"},"country_exposure":{"value":"China"},"div":0.00013368278314646495,"division":{"value":"California"},"host":{"value":"Human"},"num_date":{"confidence":[2020.0997267759562,2020.0997267759562],"value":2020.0997267759562},"pangolin_lineage":{"value":"A"},"region":{"value":"North America"},"url":"https://www.gisaid.org"}}],"name":"NODE_0000158","node_attrs":{"country":{"value":"Australia"},"country_exposure":{"value":"China"},"div":0.00013368278314646493,"num_date":{"confidence":[2020.0727503800988,2020.0969945355191],"value":2020.0801389605579},"region":{"value":"Oceania"}}}],"name":"NODE_0000157","node_attrs":{"country":{"value":"Australia"},"country_exposure":{"value":"China"},"div":0.0001336827831464649,"num_date":{"confidence":[2020.062430480892,2020.0751366120219],"value":2020.0751366120219},"region":{"value":"Oceania"}}},{"branch_attrs":{"mutations":{}},"children":[{"branch_attrs":{"labels":{"aa":"orf1ab: M3655I"},"mutations":{"nuc":["G11230T"],"orf1ab":["M3655I"]}},"children":[{"branch_attrs":{"labels":{"aa":"ORF8: E92K"},"mutations":{"ORF8":["E92K"],"nuc":["A1924G","G28167A"]}},"name":"Oman/RESP-20-4736/2020","node_attrs":{"age":{"value":"56"},"author":{"author":"Samira Al-Maruqi et al","value":"Samira Al-Maruqi et al"},"country":{"value":"Oman"},"country_exposure":{"value":"Oman"},"div":0.0002346414577985449,"division":{"value":"North Batinah"},"host":{"value":"Human"},"num_date":{"confidence":[2020.2226775956285,2020.2226775956285],"value":2020.2226775956285},"pangolin_lineage":{"value":"A"},"region":{"value":"Asia"},"url":"https://www.gisaid.org"}},{"branch_attrs":{"mutations":{"nuc":["C9223T"]}},"children":[{"branch_attrs":{"mutations":{}},"name":"Oman/RESP-20-2631/2020","node_attrs":{"age":{"value":"35"},"author":{"author":"Samira Al-Maruqi et al","value":"Samira Al-Maruqi et al"},"country":{"value":"Oman"},"country_exposure":{"value":"Oman"},"div":0.00020037854838053401,"division":{"value":"North Batinah"},"host":{"value":"Human"},"num_date":{"confidence":[2020.2090163934427,2020.2090163934427],"value":2020.2090163934427},"pangolin_lineage":{"value":"A"},"region":{"value":"Asia"},"url":"https://www.gisaid.org"}},{"branch_attrs":{"labels":{"aa":"orf1ab: A4409T"},"mutations":{"nuc":["G13489A"],"orf1ab":["A4409T"]}},"name":"Uganda/UG012/2020","node_attrs":{"author":{"author":"Dan Lule Bugembe et al","value":"Dan Lule Bugembe et al"},"country":{"value":"Uganda"},"country_exposure":{"value":"Uganda"},"div":0.0002340447568716954,"division":{"value":"Uganda"},"host":{"value":"Human"},"num_date":{"confidence":[2020.2226775956285,2020.2226775956285],"value":2020.2226775956285},"pangolin_lineage":{"value":"A"},"region":{"value":"Africa"},"url":"https://www.gisaid.org"}}],"name":"NODE_0000791","node_attrs":{"country":{"value":"Oman"},"country_exposure":{"value":"Oman"},"div":0.000200378548380534,"num_date":{"confidence":[2020.1818384178578,2020.2090163934427],"value":2020.1995270704188},"region":{"value":"Asia"}}}],"name":"NODE_0000790","node_attrs":{"country":{"value":"Oman"},"country_exposure":{"value":"Oman"},"div":0.0001670798101137493,"num_date":{"confidence":[2020.1384094222547,2020.198836975932],"value":2020.1563618795785},"region":{"value":"Asia"}}},{"branch_attrs":{"mutations":{"nuc":["T51-","T52-","G53-","T54-","A55-","A29782-","G29783-","C29784-","T29785-","G29786-","C29787-","C29788-","T29789-","A29790-","T29791-","A29792-","T29793-","G29794-","G29795-","A29796-","A29797-","G29798-","A29799-","G29800-","C29801-","C29802-","C29803-"]}},"children":[{"branch_attrs":{"mutations":{"nuc":["G56-","A57-","T58-","C59-","T60-","G61-","T62-","T63-","C64-","T65-","C66-","T67-","A68-","A69-","A70-","C71-","G72-","A73-","A74-","C75-","T76-","T77-","T78-","A79-","A80-","A81-","A82-","T83-","C84-","T85-","G86-","T87-","G88-","T89-","G90-","G91-","C92-","T93-","G94-","T95-","C96-","A97-","C98-","T99-","C100-","G101-","G102-","C103-","T104-","G105-","C106-","A107-","T108-","G109-","C110-","T111-","T112-","A113-","G114-","T115-","G116-","C117-","A118-","C119-","T120-","C121-","A122-","C123-","G124-","C125-","A126-","G127-","T128-","A129-","T130-","A131-","A132-","T133-","T134-","A135-","A136-","T137-","A138-","A139-","C140-","T141-","A142-","A143-","T144-","T145-","A146-","C147-","T148-","G149-","T150-","C151-","G152-","T153-","T154-","G155-","A156-","C157-","A158-","G159-","G160-","A161-","C162-","A163-","C164-","G165-","A166-","G167-","T168-","A169-","A170-","C171-","T172-","C173-","G174-","T175-","C176-","T177-","A178-","T179-","C180-","T181-","T182-","C183-","T184-","G185-","C186-","A187-","G188-","G189-","C190-","T191-","G192-","C193-","T194-","T195-","A196-","C197-","G198-","G199-","T200-","T201-","T202-","C203-","G204-","T205-","C206-","C207-","G208-","T209-","G210-","T211-","T212-","G213-","C214-","A215-","G216-","C217-","C218-","G219-","A220-","T221-","C222-","A223-","T224-","C225-","A226-","G227-","C228-","A229-","C230-","A231-","T232-","C233-","T234-","A235-","G236-","G237-","T238-","T239-","T240-","C241-","G242-","T243-","C244-","C245-","G246-","G247-","G248-","T249-","G250-","T251-","G252-","A253-","C254-","C255-","G256-","A257-","A258-","A259-","G260-","G261-","T262-","A263-","A264-","G265-","C29675-","A29676-","A29677-","T29678-","C29679-","T29680-","T29681-","T29682-","A29683-","A29684-","T29685-","C29686-","A29687-","G29688-","T29689-","G29690-","T29691-","G29692-","T29693-","A29694-","A29695-","C29696-","A29697-","T29698-","T29699-","A29700-","G29701-","G29702-","G29703-","A29704-","G29705-","G29706-","A29707-","C29708-","T29709-","T29710-","G29711-","A29712-","A29713-","A29714-","G29715-","A29716-","G29717-","C29718-","C29719-","A29720-","C29721-","C29722-","A29723-","C29724-","A29725-","T29726-","T29727-","T29728-","T29729-","C29730-","A29731-","C29732-","C29733-","G29734-","A29735-","G29736-","G29737-","C29738-","C29739-","A29740-","C29741-","A29742-","C29743-","G29744-","G29745-","A29746-","G29747-","T29748-","A29749-","C29750-","G29751-","A29752-","T29753-","C29754-","G29755-","A29756-","G29757-","T29758-","G29759-","T29760-","A29761-","C29762-","A29763-","G29764-","T29765-","G29766-","A29767-","A29768-","C29769-","A29770-","A29771-","T29772-","G29773-","C29774-","T29775-","A29776-","G29777-","G29778-","G29779-","A29780-","G29781-"]}},"name":"Singapore/4/2020","node_attrs":{"age":{"value":"31"},"author":{"author":"Danielle E Anderson et al","paper_url":"https://dx.doi.org/doi/10.1101/2020.03.11.987222","title":"Discovery of a 382-nt deletion during the early evolution of SARS-CoV-2","value":"Danielle E Anderson et al A"},"country":{"value":"Singapore"},"country_exposure":{"value":"China"},"div":0.00013368278314646503,"division":{"value":"Singapore"},"host":{"value":"Human"},"location":{"value":"Singapore"},"num_date":{"confidence":[2020.0915300546449,2020.0915300546449],"value":2020.0915300546449},"pangolin_lineage":{"value":"A"},"region":{"value":"Asia"},"url":"https://www.gisaid.org"}},{"branch_attrs":{"mutations":{}},"children":[{"branch_attrs":{"labels":{"aa":"S: H655Y; orf1ab: P804L"},"mutations":{"S":["H655Y"],"nuc":["C2676T","A22606T","C23525T"],"orf1ab":["P804L"]}},"name":"USA/NY-PV08148/2020","node_attrs":{"age":{"value":"72"},"author":{"author":"Ana S. Gonzalez-Reiche et al","paper_url":"https://dx.doi.org/10.1101/2020.04.08.20056929","title":"Introductions and early spread of SARS-CoV-2 in the New York City area","value":"Ana S. Gonzalez-Reiche et al A"},"country":{"value":"USA"},"country_exposure":{"value":"USA"},"div":0.0002364319986659826,"division":{"value":"New York"},"host":{"value":"Human"},"location":{"value":"Bronx"},"num_date":{"confidence":[2020.200819672131,2020.200819672131],"value":2020.200819672131},"pangolin_lineage":{"value":"A"},"region":{"value":"North America"},"url":"https://www.gisaid.org"}},{"branch_attrs":{"mutations":{"nuc":["-51T","-52T","-53G","-54T","-55A","-29782A","-29783G","-29784C","-29785T","-29786G","-29787C","-29788C","-29789T","-29790A","-29791T","-29792A","-29793T","-29794G","-29795G","-29796A","-29797A","-29798G","-29799A","-29800G","-29801C","-29802C","-29803C"]}},"children":[{"branch_attrs":{"labels":{"aa":"N: A359T; S: A1174V; orf1ab: T945N"},"mutations":{"N":["A359T"],"S":["A1174V"],"nuc":["C3099A","C25083T","G29348A"],"orf1ab":["T945N"]}},"name":"Oman/RESP-20-1976/2020","node_attrs":{"age":{"value":"43"},"author":{"author":"Samira Al-Maruqi et al","value":"Samira Al-Maruqi et al"},"country":{"value":"Oman"},"country_exposure":{"value":"Oman"},"div":0.00023628961073642903,"division":{"value":"Muscat"},"host":{"value":"Human"},"num_date":{"confidence":[2020.2035519125684,2020.2035519125684],"value":2020.2035519125684},"pangolin_lineage":{"value":"A"},"region":{"value":"Asia"},"url":"https://www.gisaid.org"}},{"branch_attrs":{"mutations":{}},"children":[{"branch_attrs":{"labels":{"aa":"orf1ab: G5530V"},"mutations":{"nuc":["G16853T","C24370T"],"orf1ab":["G5530V"]}},"name":"Senegal/620/2020","node_attrs":{"age":{"value":"40"},"author":{"author":"Ndongo Dia et al","value":"Ndongo Dia et al"},"country":{"value":"Senegal"},"country_exposure":{"value":"Senegal"},"div":0.00020111607426123994,"division":{"value":"Thies"},"host":{"value":"Human"},"num_date":{"confidence":[2020.217213114754,2020.217213114754],"value":2020.217213114754},"pangolin_lineage":{"value":"A"},"region":{"value":"Africa"},"url":"https://www.gisaid.org"}},{"branch_attrs":{"labels":{"aa":"orf1ab: R1467K, N7083S"},"mutations":{"nuc":["G4665A","A21512G"],"orf1ab":["R1467K","N7083S"]}},"name":"DRC/300/2020","node_attrs":{"age":{"value":"44"},"author":{"author":"Placide Mbala-Kingebeni et al","value":"Placide Mbala-Kingebeni et al"},"country":{"value":"Democratic Republic of the Congo"},"country_exposure":{"value":"Democratic Republic of the Congo"},"div":0.00020132491553247867,"division":{"value":"Sud Kivu"},"host":{"value":"Human"},"num_date":{"confidence":[2020.2226775956285,2020.2226775956285],"value":2020.2226775956285},"pangolin_lineage":{"value":"A"},"region":{"value":"Africa"},"url":"https://www.gisaid.org"}}],"name":"NODE_0000169","node_attrs":{"country":{"value":"Democratic Republic of the Congo"},"country_exposure":{"value":"Democratic Republic of the Congo"},"div":0.000133682783146465,"num_date":{"confidence":[2020.1462178063039,2020.206174387577],"value":2020.1761635698076},"region":{"value":"Africa"}}}],"name":"NODE_0000168","node_attrs":{"country":{"value":"Oman"},"country_exposure":{"value":"Oman"},"div":0.00013368278314646498,"num_date":{"confidence":[2020.1402289581802,2020.1809458981859],"value":2020.1563849803304},"region":{"value":"Asia"}}}],"name":"NODE_0000166","node_attrs":{"country":{"value":"Oman"},"country_exposure":{"value":"USA"},"div":0.00013368278314646495,"num_date":{"confidence":[2020.0963261920501,2020.173311617452],"value":2020.1458081944586},"region":{"value":"Asia"}}}],"name":"NODE_0000163","node_attrs":{"country":{"value":"Oman"},"country_exposure":{"value":"China"},"div":0.00013368278314646493,"num_date":{"confidence":[2020.07264210534,2020.0915300546449],"value":2020.0827185486276},"region":{"value":"Asia"}}}],"name":"NODE_0000159","node_attrs":{"country":{"value":"Oman"},"country_exposure":{"value":"China"},"div":0.0001336827831464649,"num_date":{"confidence":[2020.0614061539734,2020.0858451633137],"value":2020.07865990587},"region":{"value":"Asia"}}}],"name":"NODE_0000156","node_attrs":{"country":{"value":"Australia"},"country_exposure":{"value":"China"},"div":0.00013368278314646487,"num_date":{"confidence":[2020.0535944595372,2020.0717940658008],"value":2020.0639947912848},"region":{"value":"Oceania"}}},{"branch_attrs":{"mutations":{}},"children":[{"branch_attrs":{"labels":{"aa":"orf1ab: T3258I"},"mutations":{"nuc":["C10038T"],"orf1ab":["T3258I"]}},"name":"Australia/VIC07/2020","node_attrs":{"age":{"value":"25"},"author":{"author":"Caly L. et al","paper_url":"https://dx.doi.org/10.1101/2020.05.12.20099929","title":"Tracking the COVID-19 pandemic in Australia using genomics","value":"Caly L. et al B"},"country":{"value":"Australia"},"country_exposure":{"value":"Australia"},"div":0.00016721437704223736,"division":{"value":"Victoria"},"host":{"value":"Human"},"location":{"value":"Melbourne"},"num_date":{"confidence":[2020.1051912568305,2020.1051912568305],"value":2020.1051912568305},"pangolin_lineage":{"value":"A"},"region":{"value":"Oceania"},"url":"https://www.gisaid.org"}},{"branch_attrs":{"mutations":{"nuc":["G22468T"]}},"children":[{"branch_attrs":{"labels":{"aa":"orf1ab: K2798R, L4411F"},"mutations":{"nuc":["A361G","T5557C","A8658G","C13495T","A29687-","G29688-","T29689-","G29690-","T29691-","G29692-","T29693-","A29694-","A29695-","C29696-","A29697-","T29698-","T29699-","A29700-","G29701-","G29702-","G29703-","A29704-","G29705-","G29706-","A29707-","C29708-","T29709-","T29710-","G29711-","A29712-","A29713-","A29714-","G29715-","A29716-","G29717-","C29718-","C29719-","A29720-","C29721-","C29722-","A29723-","C29724-","A29725-","T29726-","T29727-","T29728-","T29729-","C29730-","A29731-","C29732-","C29733-","G29734-","A29735-","G29736-","G29737-","C29738-","C29739-","A29740-","C29741-","A29742-","C29743-","G29744-","G29745-","A29746-","G29747-","T29748-","A29749-","C29750-","G29751-","A29752-","T29753-","C29754-","G29755-","A29756-","G29757-","T29758-","G29759-","T29760-","A29761-","C29762-","A29763-","G29764-","T29765-","G29766-","A29767-","A29768-","C29769-","A29770-","A29771-","T29772-","G29773-","C29774-","T29775-","A29776-","G29777-","G29778-","G29779-","A29780-","G29781-","A29782-","G29783-","C29784-","T29785-","G29786-","C29787-","C29788-","T29789-","A29790-","T29791-","A29792-","T29793-","G29794-","G29795-","A29796-","A29797-","G29798-","A29799-","G29800-","C29801-","C29802-","C29803-"],"orf1ab":["K2798R","L4411F"]}},"name":"Tunisia/COV0010-12/2020","node_attrs":{"author":{"author":"Fares et al","paper_url":"https://dx.doi.org/10.22541/au.159137642.26983355","title":"First whole genome sequences and phylogenetic analysis of SARS-CoV-2 virus isolates during COVID-19 outbreak in Tunisia, North Africa.","value":"Fares et al"},"country":{"value":"Tunisia"},"country_exposure":{"value":"Tunisia"},"div":0.0003033070995734482,"division":{"value":"Tunisia"},"host":{"value":"Human"},"num_date":{"confidence":[2020.2117486338798,2020.2117486338798],"value":2020.2117486338798},"pangolin_lineage":{"value":"A"},"region":{"value":"Africa"},"url":"https://www.gisaid.org"}},{"branch_attrs":{"labels":{"aa":"S: A958S; orf1ab: E2993*"},"mutations":{"S":["A958S"],"nuc":["G9242T","G24434T"],"orf1ab":["E2993*"]}},"children":[{"branch_attrs":{"labels":{"aa":"orf1ab: G1772V, K2148I, E6455K"},"mutations":{"nuc":["G5580T","A6708T","C12115T","T12184C","G19627A"],"orf1ab":["G1772V","K2148I","E6455K"]}},"name":"SaudiArabia/KAUST-Makkah12/2020","node_attrs":{"age":{"value":"50"},"author":{"author":"Sharif Hala et al","value":"Sharif Hala et al"},"country":{"value":"Saudi Arabia"},"country_exposure":{"value":"Saudi Arabia"},"div":0.0004068659502370623,"division":{"value":"Makkah"},"host":{"value":"Human"},"num_date":{"confidence":[2020.2254098360656,2020.2254098360656],"value":2020.2254098360656},"pangolin_lineage":{"value":"A"},"region":{"value":"Asia"},"url":"https://www.gisaid.org"}},{"branch_attrs":{"labels":{"aa":"orf1ab: A4285V, G4341*, G4976*, R5918L, R5919M, P6722L"},"mutations":{"nuc":["C13119T","G13286T","G15190T","G18017T","G18020T","C20429T"],"orf1ab":["A4285V","G4341*","G4976*","R5918L","R5919M","P6722L"]}},"name":"SaudiArabia/KAUST-Makkah18/2020","node_attrs":{"age":{"value":"75"},"author":{"author":"Sharif Hala et al","value":"Sharif Hala et al"},"country":{"value":"Saudi Arabia"},"country_exposure":{"value":"Saudi Arabia"},"div":0.0004398537543149164,"division":{"value":"Makkah"},"host":{"value":"Human"},"num_date":{"confidence":[2020.2254098360656,2020.2254098360656],"value":2020.2254098360656},"pangolin_lineage":{"value":"A"},"region":{"value":"Asia"},"url":"https://www.gisaid.org"}}],"name":"NODE_0000798","node_attrs":{"country":{"value":"Saudi Arabia"},"country_exposure":{"value":"Saudi Arabia"},"div":0.00023420739243111,"num_date":{"confidence":[2020.1419328054849,2020.1884098329897],"value":2020.1713898418682},"region":{"value":"Asia"}}},{"branch_attrs":{"mutations":{}},"children":[{"branch_attrs":{"mutations":{}},"children":[{"branch_attrs":{"mutations":{"nuc":["C29149T"]}},"name":"Senegal/618/2020","node_attrs":{"age":{"value":"42"},"author":{"author":"Ndongo Dia et al","value":"Ndongo Dia et al"},"country":{"value":"Senegal"},"country_exposure":{"value":"Senegal"},"div":0.00020061153092828073,"division":{"value":"Dakar"},"host":{"value":"Human"},"num_date":{"confidence":[2020.217213114754,2020.217213114754],"value":2020.217213114754},"pangolin_lineage":{"value":"A.p7"},"region":{"value":"Africa"},"url":"https://www.gisaid.org"}},{"branch_attrs":{"labels":{"aa":"ORF8: W45L"},"mutations":{"ORF8":["W45L"],"nuc":["G28027T"]}},"name":"SaudiArabia/85613/2020","node_attrs":{"author":{"author":"Azhar et al","value":"Azhar et al"},"country":{"value":"Saudi Arabia"},"country_exposure":{"value":"Saudi Arabia"},"div":0.00020071276848991593,"division":{"value":"Jeddah"},"host":{"value":"Human"},"num_date":{"confidence":[2020.2035519125684,2020.2035519125684],"value":2020.2035519125684},"pangolin_lineage":{"value":"A"},"region":{"value":"Asia"},"url":"https://www.gisaid.org"}}],"name":"NODE_0000153","node_attrs":{"country":{"value":"Saudi Arabia"},"country_exposure":{"value":"Saudi Arabia"},"div":0.0001670798101137493,"num_date":{"confidence":[2020.155845235112,2020.200084796525],"value":2020.1871205817733},"region":{"value":"Asia"}}},{"branch_attrs":{"mutations":{}},"children":[{"branch_attrs":{"labels":{"aa":"E: A32S; orf1ab: P5726S"},"mutations":{"E":["A32S"],"nuc":["C17440T","G26338T"],"orf1ab":["P5726S"]}},"name":"India/NIV-4369/2020","node_attrs":{"age":{"value":"65"},"author":{"author":"Potdar V et al","value":"Potdar V et al A"},"country":{"value":"India"},"country_exposure":{"value":"India"},"div":0.00023448350186311553,"division":{"value":"Maharashtra"},"host":{"value":"Human"},"num_date":{"confidence":[2020.2226775956285,2020.2226775956285],"value":2020.2226775956285},"pangolin_lineage":{"value":"A"},"region":{"value":"Asia"},"url":"https://www.gisaid.org"}},{"branch_attrs":{"labels":{"aa":"orf1ab: G4620C"},"mutations":{"nuc":["G14122T"],"orf1ab":["G4620C"]}},"children":[{"branch_attrs":{"mutations":{"nuc":["G25494T"]}},"name":"SaudiArabia/KAUST-Makkah05/2020","node_attrs":{"age":{"value":"37"},"author":{"author":"Sharif Hala et al","value":"Sharif Hala et al"},"country":{"value":"Saudi Arabia"},"country_exposure":{"value":"Saudi Arabia"},"div":0.0002341088258317896,"division":{"value":"Makkah"},"host":{"value":"Human"},"num_date":{"confidence":[2020.2254098360656,2020.2254098360656],"value":2020.2254098360656},"pangolin_lineage":{"value":"A"},"region":{"value":"Asia"},"url":"https://www.gisaid.org"}},{"branch_attrs":{"mutations":{"nuc":["C24904T"]}},"name":"SaudiArabia/KAUST-Makkah06/2020","node_attrs":{"age":{"value":"69"},"author":{"author":"Sharif Hala et al","value":"Sharif Hala et al"},"country":{"value":"Saudi Arabia"},"country_exposure":{"value":"Saudi Arabia"},"div":0.0002340089866266921,"division":{"value":"Makkah"},"host":{"value":"Human"},"num_date":{"confidence":[2020.2254098360656,2020.2254098360656],"value":2020.2254098360656},"pangolin_lineage":{"value":"A"},"region":{"value":"Asia"},"url":"https://www.gisaid.org"}},{"branch_attrs":{"labels":{"aa":"orf1ab: P4715L"},"mutations":{"nuc":["C14408T"],"orf1ab":["P4715L"]}},"name":"SaudiArabia/KAUST-Makkah13/2020","node_attrs":{"age":{"value":"56"},"author":{"author":"Sharif Hala et al","value":"Sharif Hala et al"},"country":{"value":"Saudi Arabia"},"country_exposure":{"value":"Saudi Arabia"},"div":0.0002340089866266921,"division":{"value":"Makkah"},"host":{"value":"Human"},"num_date":{"confidence":[2020.2254098360656,2020.2254098360656],"value":2020.2254098360656},"pangolin_lineage":{"value":"A"},"region":{"value":"Asia"},"url":"https://www.gisaid.org"}},{"branch_attrs":{"mutations":{}},"children":[{"branch_attrs":{"mutations":{}},"name":"SaudiArabia/KAUST-Makkah03/2020","node_attrs":{"age":{"value":"23"},"author":{"author":"Sharif Hala et al","value":"Sharif Hala et al"},"country":{"value":"Saudi Arabia"},"country_exposure":{"value":"Saudi Arabia"},"div":0.00020047699237006066,"division":{"value":"Makkah"},"host":{"value":"Human"},"num_date":{"confidence":[2020.2254098360656,2020.2254098360656],"value":2020.2254098360656},"pangolin_lineage":{"value":"A"},"region":{"value":"Asia"},"url":"https://www.gisaid.org"}},{"branch_attrs":{"mutations":{}},"name":"SaudiArabia/KAUST-Makkah04/2020","node_attrs":{"age":{"value":"67"},"author":{"author":"Sharif Hala et al","value":"Sharif Hala et al"},"country":{"value":"Saudi Arabia"},"country_exposure":{"value":"Saudi Arabia"},"div":0.00020047699237006066,"division":{"value":"Makkah"},"host":{"value":"Human"},"num_date":{"confidence":[2020.2254098360656,2020.2254098360656],"value":2020.2254098360656},"pangolin_lineage":{"value":"A"},"region":{"value":"Asia"},"url":"https://www.gisaid.org"}}],"name":"NODE_0000149","node_attrs":{"country":{"value":"Saudi Arabia"},"country_exposure":{"value":"Saudi Arabia"},"div":0.00020047699237006063,"num_date":{"confidence":[2020.18986056107,2020.21410372883],"value":2020.2053734023232},"region":{"value":"Asia"}}}],"name":"NODE_0000799","node_attrs":{"country":{"value":"Saudi Arabia"},"country_exposure":{"value":"Saudi Arabia"},"div":0.0002004769923700606,"num_date":{"confidence":[2020.186382642309,2020.2061833077903],"value":2020.1978571489349},"region":{"value":"Asia"}}}],"name":"NODE_0000154","node_attrs":{"country":{"value":"Saudi Arabia"},"country_exposure":{"value":"Saudi Arabia"},"div":0.0001670798101137493,"num_date":{"confidence":[2020.1534476981974,2020.1970152475178],"value":2020.177718410992},"region":{"value":"Asia"}}}],"name":"NODE_0000152","node_attrs":{"country":{"value":"Saudi Arabia"},"country_exposure":{"value":"Saudi Arabia"},"div":0.00016707981011374927,"num_date":{"confidence":[2020.1414482422708,2020.1978035419827],"value":2020.1568477310461},"region":{"value":"Asia"}}}],"name":"NODE_0000793","node_attrs":{"country":{"value":"Saudi Arabia"},"country_exposure":{"value":"Saudi Arabia"},"div":0.00016707981011374924,"num_date":{"confidence":[2020.1250655653769,2020.1685085312051],"value":2020.145504007278},"region":{"value":"Asia"}}}],"name":"NODE_0000142","node_attrs":{"country":{"value":"Australia"},"country_exposure":{"value":"Australia"},"div":0.00013368278314646487,"num_date":{"confidence":[2020.0566594078832,2020.0925626747182],"value":2020.0801323247474},"region":{"value":"Oceania"}}}],"name":"NODE_0000131","node_attrs":{"country":{"value":"Australia"},"country_exposure":{"value":"Australia"},"div":0.00013368278314646484,"num_date":{"confidence":[2020.041931244132,2020.0697985931022],"value":2020.0554794166158},"region":{"value":"Oceania"}}}],"name":"NODE_0000779","node_attrs":{"country":{"value":"Australia"},"country_exposure":{"value":"Australia"},"div":0.00013368278314646482,"num_date":{"confidence":[2020.0341400657535,2020.0641131870232],"value":2020.0514151737443},"region":{"value":"Oceania"}}},{"branch_attrs":{"labels":{"aa":"orf1ab: L1375F"},"mutations":{"nuc":["G4390T"],"orf1ab":["L1375F"]}},"children":[{"branch_attrs":{"labels":{"aa":"orf1ab: H1818Y"},"mutations":{"nuc":["C5717T"],"orf1ab":["H1818Y"]}},"children":[{"branch_attrs":{"labels":{"aa":"orf1ab: D5271Y"},"mutations":{"nuc":["G16075T","T29693-","A29694-","A29695-","C29696-","A29697-","T29698-","T29699-","A29700-","G29701-","G29702-","G29703-","A29704-","G29705-","G29706-","A29707-","C29708-","T29709-","T29710-","G29711-","A29712-","A29713-","A29714-","G29715-","A29716-","G29717-","C29718-","C29719-","A29720-","C29721-","C29722-","A29723-","C29724-","A29725-","T29726-","T29727-","T29728-","T29729-","C29730-","A29731-","C29732-","C29733-","G29734-","A29735-","G29736-","G29737-","C29738-","C29739-","A29740-","C29741-","G29742-","C29743-","G29744-","G29745-","A29746-","G29747-","T29748-","A29749-","C29750-","G29751-","A29752-","T29753-","C29754-","G29755-","A29756-","G29757-","T29758-","G29759-","T29760-","A29761-","C29762-","A29763-","G29764-","T29765-","G29766-","A29767-","A29768-","C29769-","A29770-","A29771-","T29772-","G29773-","C29774-","T29775-","A29776-","G29777-","G29778-","G29779-","A29780-","G29781-","A29782-","G29783-","C29784-","T29785-","G29786-","C29787-","C29788-","T29789-","A29790-","T29791-","A29792-","T29793-","G29794-","G29795-","A29796-","A29797-","G29798-","A29799-","G29800-","C29801-","C29802-","C29803-"],"orf1ab":["D5271Y"]}},"name":"Malaysia/IMR_WC119/2020","node_attrs":{"age":{"value":"49"},"author":{"author":"Mohd Noor Mat Isa et al","value":"Mohd Noor Mat Isa et al"},"country":{"value":"Malaysia"},"country_exposure":{"value":"Malaysia"},"div":0.00016705091440312271,"division":{"value":"Selangor"},"host":{"value":"Human"},"num_date":{"confidence":[2020.0806010928961,2020.0806010928961],"value":2020.0806010928961},"pangolin_lineage":{"value":"A"},"region":{"value":"Asia"},"url":"https://www.gisaid.org"}},{"branch_attrs":{"labels":{"aa":"orf1ab: M1-, E2-, S3-, L4-, V5-, P6-, G7-, F8-, N9-, E10-, K11-, T12-, H13-, V14-, Q15-, L16-, S17-, L18-, P19-, V20-, L21-, Q22-, V23-, R24-, D25-, V26-, L27-, V28-, R29-, G30-, F31-, G32-, D33-, S34-, V35-, E36-, E37-, V38-, L39-, S40-, E41-, A42-, R43-, Q44-, H45-, L46-, K47-, D48-, G49-, T50-, C51-, G52-, L53-, V54-, E55-, V56-, E57-, K58-, G59-, V60-, L61-, P62-, Q63-, L64-, E65-, Q66-, P67-, Y68-, V69-, F70-, I71-, K72-, R73-, S74-, D75-, A76-, R77-, T78-, A79-, P80-, H81-, G82-, H83-, V84-, M85-, V86-, E87-, L88-, V89-, A90-, E91-, L92-, E93-, G94-, I95-, Q96-, Y97-, G98-, R99-, S100-, G101-, E102-, T103-, L104-, G105-, V106-, L107-, V108-, P109-, H110-, V111-, G112-, E113-, I114-, P115-, V116-, A117-, Y118-, R119-, K120-, V121-, L122-, L123-, C124X, K125-, N126-, G127-, N128-, K129-, G130-, A131-, G132-, G133-, H134-, S135-, Y136-, G137-, A138-, D139-, L140-, K141-, S142-, F143-, D144-, L145-, G146-, D147-, E148-, L149-, G150-, T151-, D152-, P153-, Y154-, E155-, D156-, F157-, Q158-, E159-, N160-, W161-, N162-, T163-, K164-, H165-, S166-, S167-, G168-, V169-, T170-, R171-, E172-, L173-, M174-, R175-, E176-, L177-, N178-, G179-, G180-, A181-, Y182-, T183-, R184-, Y185-, V186-, D187-, N188-, N189-, F190-, C191-, G192-, P193-, D194-, G195-, Y196-, P197-, L198-, E199-, C200-, I201-, K202-, D203-, L204-, L205-, A206-, R207-, A208-, G209-, K210-, A211-, S212-, C213-, T214-, L215-, S216-, E217-, Q218-, L219-, D220-, F221-, I222-, D223-, T224-, K225-, R226-, G227-, V228-, Y229-, C230-, C231-, R232-, E233-, H234-, E235-, H236-, E237-, I238-, A239-, W240-, Y241-, T242-, E243-, R244-, S245-, E246-, K247-, S248-, Y249-, E250-, L251-, Q252-, T253-, P254-, F255-, E256-, I257-, K258-, L259-, A260-, K261-, K262-, F263-, D264-, T265-, F266-, N267-, G268-, E269-, C270-, P271-, N272-, F273-, V274-, F275-, P276-, L277-, N278-, S279-, I280-, I281-, K282-, T283-, I284-, Q285-, P286-, R287-, V288-, E289-, K290-, K291-, K292-, L293-, D294-, G295-, F296-, M297-, G298-, R299-, I300-, R301-, S302-, V303-, Y304-, P305-, V306-, A307-, S308-, P309-, N310-, E311-, C312-, N313-, Q314-, M315-, C316-, L317-, S318-, T319-, L320-, M321-, K322-, C323-, D324-, H325-, C326-, G327-, E328-, T329-, S330-, W331-, Q332-, T333-, G334-, D335-, F336-, V337-, K338-, A339-, T340-, C341-, E342-, F343-, C344-, G345-, T346-, E347-, N348-, L349-, T350-, K351-, E352-, G353-, A354-, T355-, T356-, C357-, G358-, Y359-, L360-, P361-, Q362-, N363-, A364-, V365-, V366-, K367-, I368-, Y369-, C370-, P371-, A372-, C373-, H374-, N375-, S376-, E377-, V378-, G379-, P380-, E381-, H382-, S383-, L384-, A385-, E386-, Y387-, H388-, N389-, E390-, S391-, G392-, L393-, K394-, T395-, I396-, L397-, R398-, K399-, G400-, G401-, R402-, T403-, I404-, A405-, F406-, G407-, G408-, C409-, V410-, F411-, S412-, Y413-, V414-, G415-, C416-, H417-, N418-, K419-, C420-, A421-, Y422-, W423-, V424-, P425-, R426-, A427-, S428-, A429-, N430-, I431-, G432-, C433-, N434-, H435-, T436-, G437-, V438-, V439-, G440-, E441-, G442-, S443-, E444-, G445-, L446-, N447-, D448-, N449-, L450-, L451-, E452-, I453-, L454-, Q455-, K456-, E457-, K458-, V459-, N460-, I461-, N462-, I463-, V464-, G465-, D466-, F467-, K468-, L469-, N470-, E471-, E472-, I473-, A474-, I475-, I476-, L477-, A478-, S479-, F480-, S481-, A482-, S483-, T484-, S485-, A486-, F487-, V488-, E489-, T490-, V491-, K492-, G493-, L494-, D495-, Y496-, K497-, A498-, F499-, K500-, Q501-, I502-, V503-, E504-, S505-, C506-, G507-, N508-, F509-, K510-, V511-, T512-, K513-, G514-, K515-, A516-, K517-, K518-, G519-, A520-, W521-, N522-, I523-, G524-, E525-, Q526-, K527-, S528-, I529-, L530-, S531-, P532-, L533-, Y534-, A535-, F536-, A537-, S538-, E539-, A540-, A541-, R542-, V543-, V544-, R545-, S546-, I547-, F548-, S549-, R550-, T551-, L552-, E553-, T554-, A555-, Q556X, L6404V, *7097X"},"mutations":{"nuc":["T51-","T52-","G53-","T54-","A55-","G56-","A57-","T58-","C59-","T60-","G61-","T62-","T63-","C64-","T65-","C66-","T67-","A68-","A69-","A70-","C71-","G72-","A73-","A74-","C75-","T76-","T77-","T78-","A79-","A80-","A81-","A82-","T83-","C84-","T85-","G86-","T87-","G88-","T89-","G90-","G91-","C92-","T93-","G94-","T95-","C96-","A97-","C98-","T99-","C100-","G101-","G102-","C103-","T104-","G105-","C106-","A107-","T108-","G109-","C110-","T111-","T112-","A113-","G114-","T115-","G116-","C117-","A118-","C119-","T120-","C121-","A122-","C123-","G124-","C125-","A126-","G127-","T128-","A129-","T130-","A131-","A132-","T133-","T134-","A135-","A136-","T137-","A138-","A139-","C140-","T141-","A142-","A143-","T144-","T145-","A146-","C147-","T148-","G149-","T150-","C151-","G152-","T153-","T154-","G155-","A156-","C157-","A158-","G159-","G160-","A161-","C162-","A163-","C164-","G165-","A166-","G167-","T168-","A169-","A170-","C171-","T172-","C173-","G174-","T175-","C176-","T177-","A178-","T179-","C180-","T181-","T182-","C183-","T184-","G185-","C186-","A187-","G188-","G189-","C190-","T191-","G192-","C193-","T194-","T195-","A196-","C197-","G198-","G199-","T200-","T201-","T202-","C203-","G204-","T205-","C206-","C207-","G208-","T209-","G210-","T211-","T212-","G213-","C214-","A215-","G216-","C217-","C218-","G219-","A220-","T221-","C222-","A223-","T224-","C225-","A226-","G227-","C228-","A229-","C230-","A231-","T232-","C233-","T234-","A235-","G236-","G237-","T238-","T239-","T240-","C241-","G242-","T243-","C244-","C245-","G246-","G247-","G248-","T249-","G250-","T251-","G252-","A253-","C254-","C255-","G256-","A257-","A258-","A259-","G260-","G261-","T262-","A263-","A264-","G265-","A266-","T267-","G268-","G269-","A270-","G271-","A272-","G273-","C274-","C275-","T276-","T277-","G278-","T279-","C280-","C281-","C282-","T283-","G284-","G285-","T286-","T287-","T288-","C289-","A290-","A291-","C292-","G293-","A294-","G295-","A296-","A297-","A298-","A299-","C300-","A301-","C302-","A303-","C304-","G305-","T306-","C307-","C308-","A309-","A310-","C311-","T312-","C313-","A314-","G315-","T316-","T317-","T318-","G319-","C320-","C321-","T322-","G323-","T324-","T325-","T326-","T327-","A328-","C329-","A330-","G331-","G332-","T333-","T334-","C335-","G336-","C337-","G338-","A339-","C340-","G341-","T342-","G343-","C344-","T345-","C346-","G347-","T348-","A349-","C350-","G351-","T352-","G353-","G354-","C355-","T356-","T357-","T358-","G359-","G360-","A361-","G362-","A363-","C364-","T365-","C366-","C367-","G368-","T369-","G370-","G371-","A372-","G373-","G374-","A375-","G376-","G377-","T378-","C379-","T380-","T381-","A382-","T383-","C384-","A385-","G386-","A387-","G388-","G389-","C390-","A391-","C392-","G393-","T394-","C395-","A396-","A397-","C398-","A399-","T400-","C401-","T402-","T403-","A404-","A405-","A406-","G407-","A408-","T409-","G410-","G411-","C412-","A413-","C414-","T415-","T416-","G417-","T418-","G419-","G420-","C421-","T422-","T423-","A424-","G425-","T426-","A427-","G428-","A429-","A430-","G431-","T432-","T433-","G434-","A435-","A436-","A437-","A438-","A439-","G440-","G441-","C442-","G443-","T444-","T445-","T446-","T447-","G448-","C449-","C450-","T451-","C452-","A453-","A454-","C455-","T456-","T457-","G458-","A459-","A460-","C461-","A462-","G463-","C464-","C465-","C466-","T467-","A468-","T469-","G470-","T471-","G472-","T473-","T474-","C475-","A476-","T477-","C478-","A479-","A480-","A481-","C482-","G483-","T484-","T485-","C486-","G487-","G488-","A489-","T490-","G491-","C492-","T493-","C494-","G495-","A496-","A497-","C498-","T499-","G500-","C501-","A502-","C503-","C504-","T505-","C506-","A507-","T508-","G509-","G510-","T511-","C512-","A513-","T514-","G515-","T516-","T517-","A518-","T519-","G520-","G521-","T522-","T523-","G524-","A525-","G526-","C527-","T528-","G529-","G530-","T531-","A532-","G533-","C534-","A535-","G536-","A537-","A538-","C539-","T540-","C541-","G542-","A543-","A544-","G545-","G546-","C547-","A548-","T549-","T550-","C551-","A552-","G553-","T554-","A555-","C556-","G557-","G558-","T559-","C560-","G561-","T562-","A563-","G564-","T565-","G566-","G567-","T568-","G569-","A570-","G571-","A572-","C573-","A574-","C575-","T576-","T577-","G578-","G579-","T580-","G581-","T582-","C583-","C584-","T585-","T586-","G587-","T588-","C589-","C590-","C591-","T592-","C593-","A594-","T595-","G596-","T597-","G598-","G599-","G600-","C601-","G602-","A603-","A604-","A605-","T606-","A607-","C608-","C609-","A610-","G611-","T612-","G613-","G614-","C615-","T616-","T617-","A618-","C619-","C620-","G621-","C622-","A623-","A624-","G625-","G626-","T627-","T628-","C629-","T630-","T631-","C632-","T633-","T634-","G636-","T637-","A638-","A639-","G640-","A641-","A642-","C643-","G644-","G645-","T646-","A647-","A648-","T649-","A650-","A651-","A652-","G653-","G654-","A655-","G656-","C657-","T658-","G659-","G660-","T661-","G662-","G663-","C664-","C665-","A666-","T667-","A668-","G669-","T670-","T671-","A672-","C673-","G674-","G675-","C676-","G677-","C678-","C679-","G680-","A681-","T682-","C683-","T684-","A685-","A686-","A687-","G688-","T689-","C690-","A691-","T692-","T693-","T694-","G695-","A696-","C697-","T698-","T699-","A700-","G701-","G702-","C703-","G704-","A705-","C706-","G707-","A708-","G709-","C710-","T711-","T712-","G713-","G714-","C715-","A716-","C717-","T718-","G719-","A720-","T721-","C722-","C723-","T724-","T725-","A726-","T727-","G728-","A729-","A730-","G731-","A732-","T733-","T734-","T735-","T736-","C737-","A738-","A739-","G740-","A741-","A742-","A743-","A744-","C745-","T746-","G747-","G748-","A749-","A750-","C751-","A752-","C753-","T754-","A755-","A756-","A757-","C758-","A759-","T760-","A761-","G762-","C763-","A764-","G765-","T766-","G767-","G768-","T769-","G770-","T771-","T772-","A773-","C774-","C775-","C776-","G777-","T778-","G779-","A780-","A781-","C782-","T783-","C784-","A785-","T786-","G787-","C788-","G789-","T790-","G791-","A792-","G793-","C794-","T795-","T796-","A797-","A798-","C799-","G800-","G801-","A802-","G803-","G804-","G805-","G806-","C807-","A808-","T809-","A810-","C811-","A812-","C813-","T814-","C815-","G816-","C817-","T818-","A819-","T820-","G821-","T822-","C823-","G824-","A825-","T826-","A827-","A828-","C829-","A830-","A831-","C832-","T833-","T834-","C835-","T836-","G837-","T838-","G839-","G840-","C841-","C842-","C843-","T844-","G845-","A846-","T847-","G848-","G849-","C850-","T851-","A852-","C853-","C854-","C855-","T856-","C857-","T858-","T859-","G860-","A861-","G862-","T863-","G864-","C865-","A866-","T867-","T868-","A869-","A870-","A871-","G872-","A873-","C874-","C875-","T876-","T877-","C878-","T879-","A880-","G881-","C882-","A883-","C884-","G885-","T886-","G887-","C888-","T889-","G890-","G891-","T892-","A893-","A894-","A895-","G896-","C897-","T898-","T899-","C900-","A901-","T902-","G903-","C904-","A905-","C906-","T907-","T908-","T909-","G910-","T911-","C912-","C913-","G914-","A915-","A916-","C917-","A918-","A919-","C920-","T921-","G922-","G923-","A924-","C925-","T926-","T927-","T928-","A929-","T930-","T931-","G932-","A933-","C934-","A935-","C936-","T937-","A938-","A939-","G940-","A941-","G942-","G943-","G944-","G945-","T946-","G947-","T948-","A949-","T950-","A951-","C952-","T953-","G954-","C955-","T956-","G957-","C958-","C959-","G960-","T961-","G962-","A963-","A964-","C965-","A966-","T967-","G968-","A969-","G970-","C971-","A972-","T973-","G974-","A975-","A976-","A977-","T978-","T979-","G980-","C981-","T982-","T983-","G984-","G985-","T986-","A987-","C988-","A989-","C990-","G991-","G992-","A993-","A994-","C995-","G996-","T997-","T998-","C999-","T1000-","G1001-","A1002-","A1003-","A1004-","A1005-","G1006-","A1007-","G1008-","C1009-","T1010-","A1011-","T1012-","G1013-","A1014-","A1015-","T1016-","T1017-","G1018-","C1019-","A1020-","G1021-","A1022-","C1023-","A1024-","C1025-","C1026-","T1027-","T1028-","T1029-","T1030-","G1031-","A1032-","A1033-","A1034-","T1035-","T1036-","A1037-","A1038-","A1039-","T1040-","T1041-","G1042-","G1043-","C1044-","A1045-","A1046-","A1047-","G1048-","A1049-","A1050-","A1051-","T1052-","T1053-","T1054-","G1055-","A1056-","C1057-","A1058-","C1059-","C1060-","T1061-","T1062-","C1063-","A1064-","A1065-","T1066-","G1067-","G1068-","G1069-","G1070-","A1071-","A1072-","T1073-","G1074-","T1075-","C1076-","C1077-","A1078-","A1079-","A1080-","T1081-","T1082-","T1083-","T1084-","G1085-","T1086-","A1087-","T1088-","T1089-","T1090-","C1091-","C1092-","C1093-","T1094-","T1095-","A1096-","A1097-","A1098-","T1099-","T1100-","C1101-","C1102-","A1103-","T1104-","A1105-","A1106-","T1107-","C1108-","A1109-","A1110-","G1111-","A1112-","C1113-","T1114-","A1115-","T1116-","T1117-","C1118-","A1119-","A1120-","C1121-","C1122-","A1123-","A1124-","G1125-","G1126-","G1127-","T1128-","T1129-","G1130-","A1131-","A1132-","A1133-","A1134-","G1135-","A1136-","A1137-","A1138-","A1139-","A1140-","G1141-","C1142-","T1143-","T1144-","G1145-","A1146-","T1147-","G1148-","G1149-","C1150-","T1151-","T1152-","T1153-","A1154-","T1155-","G1156-","G1157-","G1158-","T1159-","A1160-","G1161-","A1162-","A1163-","T1164-","T1165-","C1166-","G1167-","A1168-","T1169-","C1170-","T1171-","G1172-","T1173-","C1174-","T1175-","A1176-","T1177-","C1178-","C1179-","A1180-","G1181-","T1182-","T1183-","G1184-","C1185-","G1186-","T1187-","C1188-","A1189-","C1190-","C1191-","A1192-","A1193-","A1194-","T1195-","G1196-","A1197-","A1198-","T1199-","G1200-","C1201-","A1202-","A1203-","C1204-","C1205-","A1206-","A1207-","A1208-","T1209-","G1210-","T1211-","G1212-","C1213-","C1214-","T1215-","T1216-","T1217-","C1218-","A1219-","A1220-","C1221-","T1222-","C1223-","T1224-","C1225-","A1226-","T1227-","G1228-","A1229-","A1230-","G1231-","T1232-","G1233-","T1234-","G1235-","A1236-","T1237-","C1238-","A1239-","T1240-","T1241-","G1242-","T1243-","G1244-","G1245-","T1246-","G1247-","A1248-","A1249-","A1250-","C1251-","T1252-","T1253-","C1254-","A1255-","T1256-","G1257-","G1258-","C1259-","A1260-","G1261-","A1262-","C1263-","G1264-","G1265-","G1266-","C1267-","G1268-","A1269-","T1270-","T1271-","T1272-","T1273-","G1274-","T1275-","T1276-","A1277-","A1278-","A1279-","G1280-","C1281-","C1282-","A1283-","C1284-","T1285-","T1286-","G1287-","C1288-","G1289-","A1290-","A1291-","T1292-","T1293-","T1294-","T1295-","G1296-","T1297-","G1298-","G1299-","C1300-","A1301-","C1302-","T1303-","G1304-","A1305-","G1306-","A1307-","A1308-","T1309-","T1310-","T1311-","G1312-","A1313-","C1314-","T1315-","A1316-","A1317-","A1318-","G1319-","A1320-","A1321-","G1322-","G1323-","T1324-","G1325-","C1326-","C1327-","A1328-","C1329-","T1330-","A1331-","C1332-","T1333-","T1334-","G1335-","T1336-","G1337-","G1338-","T1339-","T1340-","A1341-","C1342-","T1343-","T1344-","A1345-","C1346-","C1347-","C1348-","C1349-","A1350-","A1351-","A1352-","A1353-","T1354-","G1355-","C1356-","T1357-","G1358-","T1359-","T1360-","G1361-","T1362-","T1363-","A1364-","A1365-","A1366-","A1367-","T1368-","T1369-","T1370-","A1371-","T1372-","T1373-","G1374-","T1375-","C1376-","C1377-","A1378-","G1379-","C1380-","A1381-","T1382-","G1383-","T1384-","C1385-","A1386-","C1387-","A1388-","A1389-","T1390-","T1391-","C1392-","A1393-","G1394-","A1395-","A1396-","G1397-","T1398-","A1399-","G1400-","G1401-","A1402-","C1403-","C1404-","T1405-","G1406-","A1407-","G1408-","C1409-","A1410-","T1411-","A1412-","G1413-","T1414-","C1415-","T1416-","T1417-","G1418-","C1419-","C1420-","G1421-","A1422-","A1423-","T1424-","A1425-","C1426-","C1427-","A1428-","T1429-","A1430-","A1431-","T1432-","G1433-","A1434-","A1435-","T1436-","C1437-","T1438-","G1439-","G1440-","C1441-","T1442-","T1443-","G1444-","A1445-","A1446-","A1447-","A1448-","C1449-","C1450-","A1451-","T1452-","T1453-","C1454-","T1455-","T1456-","C1457-","G1458-","T1459-","A1460-","A1461-","G1462-","G1463-","G1464-","T1465-","G1466-","G1467-","T1468-","C1469-","G1470-","C1471-","A1472-","C1473-","T1474-","A1475-","T1476-","T1477-","G1478-","C1479-","C1480-","T1481-","T1482-","T1483-","G1484-","G1485-","A1486-","G1487-","G1488-","C1489-","T1490-","G1491-","T1492-","G1493-","T1494-","G1495-","T1496-","T1497-","C1498-","T1499-","C1500-","T1501-","T1502-","A1503-","T1504-","G1505-","T1506-","T1507-","G1508-","G1509-","T1510-","T1511-","G1512-","C1513-","C1514-","A1515-","T1516-","A1517-","A1518-","C1519-","A1520-","A1521-","G1522-","T1523-","G1524-","T1525-","G1526-","C1527-","C1528-","T1529-","A1530-","T1531-","T1532-","G1533-","G1534-","G1535-","T1536-","T1537-","C1538-","C1539-","A1540-","C1541-","G1542-","T1543-","G1544-","C1545-","T1546-","A1547-","G1548-","C1549-","G1550-","C1551-","T1552-","A1553-","A1554-","C1555-","A1556-","T1557-","A1558-","G1559-","G1560-","T1561-","T1562-","G1563-","T1564-","A1565-","A1566-","C1567-","C1568-","A1569-","T1570-","A1571-","C1572-","A1573-","G1574-","G1575-","T1576-","G1577-","T1578-","T1579-","G1580-","T1581-","T1582-","G1583-","G1584-","A1585-","G1586-","A1587-","A1588-","G1589-","G1590-","T1591-","T1592-","C1593-","C1594-","G1595-","A1596-","A1597-","G1598-","G1599-","T1600-","C1601-","T1602-","T1603-","A1604-","A1605-","T1606-","G1607-","A1608-","C1609-","A1610-","A1611-","C1612-","C1613-","T1614-","T1615-","C1616-","T1617-","T1618-","G1619-","A1620-","A1621-","A1622-","T1623-","A1624-","C1625-","T1626-","C1627-","C1628-","A1629-","A1630-","A1631-","A1632-","A1633-","G1634-","A1635-","G1636-","A1637-","A1638-","A1639-","G1640-","T1641-","C1642-","A1643-","A1644-","C1645-","A1646-","T1647-","C1648-","A1649-","A1650-","T1651-","A1652-","T1653-","T1654-","G1655-","T1656-","T1657-","G1658-","G1659-","T1660-","G1661-","A1662-","C1663-","T1664-","T1665-","T1666-","A1667-","A1668-","A1669-","C1670-","T1671-","T1672-","A1673-","A1674-","T1675-","G1676-","A1677-","A1678-","G1679-","A1680-","G1681-","A1682-","T1683-","C1684-","G1685-","C1686-","C1687-","A1688-","T1689-","T1690-","A1691-","T1692-","T1693-","T1694-","T1695-","G1696-","G1697-","C1698-","A1699-","T1700-","C1701-","T1702-","T1703-","T1704-","T1705-","T1706-","C1707-","T1708-","G1709-","C1710-","T1711-","T1712-","C1713-","C1714-","A1715-","C1716-","A1717-","A1718-","G1719-","T1720-","G1721-","C1722-","T1723-","T1724-","T1725-","T1726-","G1727-","T1728-","G1729-","G1730-","A1731-","A1732-","A1733-","C1734-","T1735-","G1736-","T1737-","G1738-","A1739-","A1740-","A1741-","G1742-","G1743-","T1744-","T1745-","T1746-","G1747-","G1748-","A1749-","T1750-","T1751-","A1752-","T1753-","A1754-","A1755-","A1756-","G1757-","C1758-","A1759-","T1760-","T1761-","C1762-","A1763-","A1764-","A1765-","C1766-","A1767-","A1768-","A1769-","T1770-","T1771-","G1772-","T1773-","T1774-","G1775-","A1776-","A1777-","T1778-","C1779-","C1780-","T1781-","G1782-","T1783-","G1784-","G1785-","T1786-","A1787-","A1788-","T1789-","T1790-","T1791-","T1792-","A1793-","A1794-","A1795-","G1796-","T1797-","T1798-","A1799-","C1800-","A1801-","A1802-","A1803-","A1804-","G1805-","G1806-","A1807-","A1808-","A1809-","A1810-","G1811-","C1812-","T1813-","A1814-","A1815-","A1816-","A1817-","A1818-","A1819-","G1820-","G1821-","T1822-","G1823-","C1824-","C1825-","T1826-","G1827-","G1828-","A1829-","A1830-","T1831-","A1832-","T1833-","T1834-","G1835-","G1836-","T1837-","G1838-","A1839-","A1840-","C1841-","A1842-","G1843-","A1844-","A1845-","A1846-","T1847-","C1848-","A1849-","A1850-","T1851-","A1852-","C1853-","T1854-","G1855-","A1856-","G1857-","T1858-","C1859-","C1860-","T1861-","C1862-","T1863-","T1864-","T1865-","A1866-","T1867-","G1868-","C1869-","A1870-","T1871-","T1872-","T1873-","G1874-","C1875-","A1876-","T1877-","C1878-","A1879-","G1880-","A1881-","G1882-","G1883-","C1884-","T1885-","G1886-","C1887-","T1888-","C1889-","G1890-","T1891-","G1892-","T1893-","T1894-","G1895-","T1896-","A1897-","C1898-","G1899-","A1900-","T1901-","C1902-","A1903-","A1904-","T1905-","T1906-","T1907-","T1908-","C1909-","T1910-","C1911-","C1912-","C1913-","G1914-","C1915-","A1916-","C1917-","T1918-","C1919-","T1920-","T1921-","G1922-","A1923-","A1924-","A1925-","C1926-","T1927-","G1928-","C1929-","T1930-","C1931-","A1932-","T19474G"],"orf1ab":["M1-","E2-","S3-","L4-","V5-","P6-","G7-","F8-","N9-","E10-","K11-","T12-","H13-","V14-","Q15-","L16-","S17-","L18-","P19-","V20-","L21-","Q22-","V23-","R24-","D25-","V26-","L27-","V28-","R29-","G30-","F31-","G32-","D33-","S34-","V35-","E36-","E37-","V38-","L39-","S40-","E41-","A42-","R43-","Q44-","H45-","L46-","K47-","D48-","G49-","T50-","C51-","G52-","L53-","V54-","E55-","V56-","E57-","K58-","G59-","V60-","L61-","P62-","Q63-","L64-","E65-","Q66-","P67-","Y68-","V69-","F70-","I71-","K72-","R73-","S74-","D75-","A76-","R77-","T78-","A79-","P80-","H81-","G82-","H83-","V84-","M85-","V86-","E87-","L88-","V89-","A90-","E91-","L92-","E93-","G94-","I95-","Q96-","Y97-","G98-","R99-","S100-","G101-","E102-","T103-","L104-","G105-","V106-","L107-","V108-","P109-","H110-","V111-","G112-","E113-","I114-","P115-","V116-","A117-","Y118-","R119-","K120-","V121-","L122-","L123-","C124X","K125-","N126-","G127-","N128-","K129-","G130-","A131-","G132-","G133-","H134-","S135-","Y136-","G137-","A138-","D139-","L140-","K141-","S142-","F143-","D144-","L145-","G146-","D147-","E148-","L149-","G150-","T151-","D152-","P153-","Y154-","E155-","D156-","F157-","Q158-","E159-","N160-","W161-","N162-","T163-","K164-","H165-","S166-","S167-","G168-","V169-","T170-","R171-","E172-","L173-","M174-","R175-","E176-","L177-","N178-","G179-","G180-","A181-","Y182-","T183-","R184-","Y185-","V186-","D187-","N188-","N189-","F190-","C191-","G192-","P193-","D194-","G195-","Y196-","P197-","L198-","E199-","C200-","I201-","K202-","D203-","L204-","L205-","A206-","R207-","A208-","G209-","K210-","A211-","S212-","C213-","T214-","L215-","S216-","E217-","Q218-","L219-","D220-","F221-","I222-","D223-","T224-","K225-","R226-","G227-","V228-","Y229-","C230-","C231-","R232-","E233-","H234-","E235-","H236-","E237-","I238-","A239-","W240-","Y241-","T242-","E243-","R244-","S245-","E246-","K247-","S248-","Y249-","E250-","L251-","Q252-","T253-","P254-","F255-","E256-","I257-","K258-","L259-","A260-","K261-","K262-","F263-","D264-","T265-","F266-","N267-","G268-","E269-","C270-","P271-","N272-","F273-","V274-","F275-","P276-","L277-","N278-","S279-","I280-","I281-","K282-","T283-","I284-","Q285-","P286-","R287-","V288-","E289-","K290-","K291-","K292-","L293-","D294-","G295-","F296-","M297-","G298-","R299-","I300-","R301-","S302-","V303-","Y304-","P305-","V306-","A307-","S308-","P309-","N310-","E311-","C312-","N313-","Q314-","M315-","C316-","L317-","S318-","T319-","L320-","M321-","K322-","C323-","D324-","H325-","C326-","G327-","E328-","T329-","S330-","W331-","Q332-","T333-","G334-","D335-","F336-","V337-","K338-","A339-","T340-","C341-","E342-","F343-","C344-","G345-","T346-","E347-","N348-","L349-","T350-","K351-","E352-","G353-","A354-","T355-","T356-","C357-","G358-","Y359-","L360-","P361-","Q362-","N363-","A364-","V365-","V366-","K367-","I368-","Y369-","C370-","P371-","A372-","C373-","H374-","N375-","S376-","E377-","V378-","G379-","P380-","E381-","H382-","S383-","L384-","A385-","E386-","Y387-","H388-","N389-","E390-","S391-","G392-","L393-","K394-","T395-","I396-","L397-","R398-","K399-","G400-","G401-","R402-","T403-","I404-","A405-","F406-","G407-","G408-","C409-","V410-","F411-","S412-","Y413-","V414-","G415-","C416-","H417-","N418-","K419-","C420-","A421-","Y422-","W423-","V424-","P425-","R426-","A427-","S428-","A429-","N430-","I431-","G432-","C433-","N434-","H435-","T436-","G437-","V438-","V439-","G440-","E441-","G442-","S443-","E444-","G445-","L446-","N447-","D448-","N449-","L450-","L451-","E452-","I453-","L454-","Q455-","K456-","E457-","K458-","V459-","N460-","I461-","N462-","I463-","V464-","G465-","D466-","F467-","K468-","L469-","N470-","E471-","E472-","I473-","A474-","I475-","I476-","L477-","A478-","S479-","F480-","S481-","A482-","S483-","T484-","S485-","A486-","F487-","V488-","E489-","T490-","V491-","K492-","G493-","L494-","D495-","Y496-","K497-","A498-","F499-","K500-","Q501-","I502-","V503-","E504-","S505-","C506-","G507-","N508-","F509-","K510-","V511-","T512-","K513-","G514-","K515-","A516-","K517-","K518-","G519-","A520-","W521-","N522-","I523-","G524-","E525-","Q526-","K527-","S528-","I529-","L530-","S531-","P532-","L533-","Y534-","A535-","F536-","A537-","S538-","E539-","A540-","A541-","R542-","V543-","V544-","R545-","S546-","I547-","F548-","S549-","R550-","T551-","L552-","E553-","T554-","A555-","Q556X","L6404V","*7097X"]}},"name":"SriLanka/3865/2020","node_attrs":{"age":{"value":"42"},"author":{"author":"Jude Jayamaha et al","value":"Jude Jayamaha et al"},"country":{"value":"Sri Lanka"},"country_exposure":{"value":"China"},"div":0.00016984102368811774,"division":{"value":"Sri Lanka"},"host":{"value":"Human"},"num_date":{"confidence":[2020.0696721311476,2020.0696721311476],"value":2020.0696721311476},"pangolin_lineage":{"value":"A"},"region":{"value":"Asia"},"url":"https://www.gisaid.org"}},{"branch_attrs":{"mutations":{}},"children":[{"branch_attrs":{"labels":{"aa":"orf1ab: M1-, E2-, S3-, L4-, V5-, P6-, G7-, F8-, N9-, E10-, K11-, T12-, H13-, V14-, Q15-, L16-, S17-, L18-, P19-, V20-, L21-, Q22-, V23-, R24-, D25-, V26-, L27-, V28-, R29-, G30-, F31-, G32-, D33-, S34-, V35-, E36-, E37-, V38-, L39-, S40-, E41-, A42-, R43-, Q44-, H45-, L46-, K47-, D48-, G49-, T50-, C51-, G52-, L53-, V54-, E55-, V56-, E57-, K58-, G59-, V60-, L61-, P62-, Q63-, L64-, E65-, Q66-, P67-, Y68-, V69-, F70-, I71-, K72-, R73-, S74-, D75-, A76-, R77-, T78-, A79-, P80-, H81-, G82-, H83-, V84-, M85-, V86-, E87-, L88-, V89-, A90-, E91-, L92-, E93-, G94-, I95-, Q96-, Y97-, G98-, R99-, S100-, G101-, E102-, T103-, L104-, G105-, V106-, L107-, V108-, P109-, H110-, V111-, G112-, E113-, I114-, P115-, V116-, A117-, Y118-, R119-, K120-, V121-, L122-, L123-, C124X, K125-, N126-, G127-, N128-, K129-, G130-, A131-, G132-, G133-, H134-, S135-, Y136-, G137-, A138-, D139-, L140-, K141-, S142-, F143-, D144-, L145-, G146-, D147-, E148-, L149-, G150-, T151-, D152-, P153-, Y154-, E155-, D156-, F157-, Q158-, E159-, N160-, W161-, N162-, T163-, K164-, H165-, S166-, S167-, G168-, V169-, T170-, R171-, E172-, L173-, M174-, R175-, E176-, L177-, N178-, G179-, G180-, A181-, Y182-, T183-, R184-, Y185-, V186-, D187-, N188-, N189-, F190-, C191-, G192-, P193-, D194-, G195-, Y196-, P197-, L198-, E199-, C200-, I201-, K202-, D203-, L204-, L205-, A206-, R207-, A208-, G209-, K210-, A211-, S212-, C213-, T214-, L215-, S216-, E217-, Q218-, L219-, D220-, F221-, I222-, D223-, T224-, K225-, R226-, G227-, V228-, Y229-, C230-, C231-, R232-, E233-, H234-, E235-, H236-, E237-, I238-, A239-, W240-, Y241-, T242-, E243-, R244-, S245-, E246-, K247-, S248-, Y249-, E250-, L251-, Q252-, T253-, P254-, F255-, E256-, I257-, K258-, L259-, A260-, K261-, K262-, F263-, D264-, T265-, F266-, N267-, G268-, E269-, C270-, P271-, N272-, F273-, V274-, F275-, P276-, L277-, N278-, S279-, I280-, I281-, K282-, T283-, I284-, Q285-, P286-, R287-, V288-, E289-, K290-, K291-, K292-, L293-, D294-, G295-, F296-, M297-, G298-, R299-, I300-, R301-, S302-, V303-, Y304-, P305-, V306-, A307-, S308-, P309-, N310-, E311-, C312-, N313-, Q314-, M315-, C316-, L317-, S318-, T319-, L320-, M321-, K322-, C323-, D324-, H325-, C326-, G327-, E328-, T329-, S330-, W331-, Q332-, T333-, G334-, D335-, F336-, V337-, K338-, A339-, T340-, C341-, E342-, F343-, C344-, G345-, T346-, E347-, N348-, L349-, T350-, K351-, E352-, G353-, A354-, T355-, T356-, C357-, G358-, Y359-, L360-, P361-, Q362-, N363-, A364-, V365-, V366-, K367-, I368-, Y369-, C370-, P371-, A372-, C373-, H374-, N375-, S376-, E377-, V378-, G379-, P380-, E381-, H382-, S383-, L384-, A385-, E386-, Y387-, H388-, N389-, E390-, S391-, G392-, L393-, K394-, T395-, I396-, L397-, R398-, K399-, G400-, G401-, R402-, T403-, I404-, A405-, F406-, G407-, G408-, C409-, V410-, F411-, S412-, Y413-, V414-, G415-, C416-, H417-, N418-, K419-, C420-, A421-, Y422-, W423-, V424-, P425-, R426-, A427-, S428-, A429-, N430-, I431-, G432-, C433-, N434-, H435-, T436-, G437-, V438-, V439-, G440-, E441-, G442-, S443-, E444-, G445-, L446-, N447-, D448-, N449-, L450-, L451-, E452-, I453-, L454-, Q455-, K456-, E457-, K458-, V459-, N460-, I461-, N462-, I463-, V464-, G465-, D466-, F467-, K468-, L469-, N470-, E471-, E472-, I473-, A474-, I475-, I476-, L477-, A478-, S479-, F480-, S481-, A482-, S483-, T484-, S485-, A486-, F487-, V488-, E489-, T490-, V491-, K492-, G493-, L494-, D495-, Y496-, K497-, A498-, F499-, K500-, Q501-, I502-, V503-, E504-, S505-, C506-, G507-, N508-, F509-, K510-, V511-, T512-, K513-, G514-, K515-, A516-, K517-, K518-, G519-, A520-, W521-, N522-, I523-, G524-, E525-, Q526-, K527-, S528-, I529-, L530-, S531-, P532-, L533-, Y534-, A535-, F536-, A537-, S538-, E539-, A540-, A541-, R542-, V543-, V544-, R545-, S546-, I547-, F548-, S549-, R550-, T551-, L552-, E553-, T554-, A555-, Q556-, N557X, *7097X"},"mutations":{"nuc":["T51-","T52-","G53-","T54-","A55-","G56-","A57-","T58-","C59-","T60-","G61-","T62-","T63-","C64-","T65-","C66-","T67-","A68-","A69-","A70-","C71-","G72-","A73-","A74-","C75-","T76-","T77-","T78-","A79-","A80-","A81-","A82-","T83-","C84-","T85-","G86-","T87-","G88-","T89-","G90-","G91-","C92-","T93-","G94-","T95-","C96-","A97-","C98-","T99-","C100-","G101-","G102-","C103-","T104-","G105-","C106-","A107-","T108-","G109-","C110-","T111-","T112-","A113-","G114-","T115-","G116-","C117-","A118-","C119-","T120-","C121-","A122-","C123-","G124-","C125-","A126-","G127-","T128-","A129-","T130-","A131-","A132-","T133-","T134-","A135-","A136-","T137-","A138-","A139-","C140-","T141-","A142-","A143-","T144-","T145-","A146-","C147-","T148-","G149-","T150-","C151-","G152-","T153-","T154-","G155-","A156-","C157-","A158-","G159-","G160-","A161-","C162-","A163-","C164-","G165-","A166-","G167-","T168-","A169-","A170-","C171-","T172-","C173-","G174-","T175-","C176-","T177-","A178-","T179-","C180-","T181-","T182-","C183-","T184-","G185-","C186-","A187-","G188-","G189-","C190-","T191-","G192-","C193-","T194-","T195-","A196-","C197-","G198-","G199-","T200-","T201-","T202-","C203-","G204-","T205-","C206-","C207-","G208-","T209-","G210-","T211-","T212-","G213-","C214-","A215-","G216-","C217-","C218-","G219-","A220-","T221-","C222-","A223-","T224-","C225-","A226-","G227-","C228-","A229-","C230-","A231-","T232-","C233-","T234-","A235-","G236-","G237-","T238-","T239-","T240-","C241-","G242-","T243-","C244-","C245-","G246-","G247-","G248-","T249-","G250-","T251-","G252-","A253-","C254-","C255-","G256-","A257-","A258-","A259-","G260-","G261-","T262-","A263-","A264-","G265-","A266-","T267-","G268-","G269-","A270-","G271-","A272-","G273-","C274-","C275-","T276-","T277-","G278-","T279-","C280-","C281-","C282-","T283-","G284-","G285-","T286-","T287-","T288-","C289-","A290-","A291-","C292-","G293-","A294-","G295-","A296-","A297-","A298-","A299-","C300-","A301-","C302-","A303-","C304-","G305-","T306-","C307-","C308-","A309-","A310-","C311-","T312-","C313-","A314-","G315-","T316-","T317-","T318-","G319-","C320-","C321-","T322-","G323-","T324-","T325-","T326-","T327-","A328-","C329-","A330-","G331-","G332-","T333-","T334-","C335-","G336-","C337-","G338-","A339-","C340-","G341-","T342-","G343-","C344-","T345-","C346-","G347-","T348-","A349-","C350-","G351-","T352-","G353-","G354-","C355-","T356-","T357-","T358-","G359-","G360-","A361-","G362-","A363-","C364-","T365-","C366-","C367-","G368-","T369-","G370-","G371-","A372-","G373-","G374-","A375-","G376-","G377-","T378-","C379-","T380-","T381-","A382-","T383-","C384-","A385-","G386-","A387-","G388-","G389-","C390-","A391-","C392-","G393-","T394-","C395-","A396-","A397-","C398-","A399-","T400-","C401-","T402-","T403-","A404-","A405-","A406-","G407-","A408-","T409-","G410-","G411-","C412-","A413-","C414-","T415-","T416-","G417-","T418-","G419-","G420-","C421-","T422-","T423-","A424-","G425-","T426-","A427-","G428-","A429-","A430-","G431-","T432-","T433-","G434-","A435-","A436-","A437-","A438-","A439-","G440-","G441-","C442-","G443-","T444-","T445-","T446-","T447-","G448-","C449-","C450-","T451-","C452-","A453-","A454-","C455-","T456-","T457-","G458-","A459-","A460-","C461-","A462-","G463-","C464-","C465-","C466-","T467-","A468-","T469-","G470-","T471-","G472-","T473-","T474-","C475-","A476-","T477-","C478-","A479-","A480-","A481-","C482-","G483-","T484-","T485-","C486-","G487-","G488-","A489-","T490-","G491-","C492-","T493-","C494-","G495-","A496-","A497-","C498-","T499-","G500-","C501-","A502-","C503-","C504-","T505-","C506-","A507-","T508-","G509-","G510-","T511-","C512-","A513-","T514-","G515-","T516-","T517-","A518-","T519-","G520-","G521-","T522-","T523-","G524-","A525-","G526-","C527-","T528-","G529-","G530-","T531-","A532-","G533-","C534-","A535-","G536-","A537-","A538-","C539-","T540-","C541-","G542-","A543-","A544-","G545-","G546-","C547-","A548-","T549-","T550-","C551-","A552-","G553-","T554-","A555-","C556-","G557-","G558-","T559-","C560-","G561-","T562-","A563-","G564-","T565-","G566-","G567-","T568-","G569-","A570-","G571-","A572-","C573-","A574-","C575-","T576-","T577-","G578-","G579-","T580-","G581-","T582-","C583-","C584-","T585-","T586-","G587-","T588-","C589-","C590-","C591-","T592-","C593-","A594-","T595-","G596-","T597-","G598-","G599-","G600-","C601-","G602-","A603-","A604-","A605-","T606-","A607-","C608-","C609-","A610-","G611-","T612-","G613-","G614-","C615-","T616-","T617-","A618-","C619-","C620-","G621-","C622-","A623-","A624-","G625-","G626-","T627-","T628-","C629-","T630-","T631-","C632-","T633-","T634-","G636-","T637-","A638-","A639-","G640-","A641-","A642-","C643-","G644-","G645-","T646-","A647-","A648-","T649-","A650-","A651-","A652-","G653-","G654-","A655-","G656-","C657-","T658-","G659-","G660-","T661-","G662-","G663-","C664-","C665-","A666-","T667-","A668-","G669-","T670-","T671-","A672-","C673-","G674-","G675-","C676-","G677-","C678-","C679-","G680-","A681-","T682-","C683-","T684-","A685-","A686-","A687-","G688-","T689-","C690-","A691-","T692-","T693-","T694-","G695-","A696-","C697-","T698-","T699-","A700-","G701-","G702-","C703-","G704-","A705-","C706-","G707-","A708-","G709-","C710-","T711-","T712-","G713-","G714-","C715-","A716-","C717-","T718-","G719-","A720-","T721-","C722-","C723-","T724-","T725-","A726-","T727-","G728-","A729-","A730-","G731-","A732-","T733-","T734-","T735-","T736-","C737-","A738-","A739-","G740-","A741-","A742-","A743-","A744-","C745-","T746-","G747-","G748-","A749-","A750-","C751-","A752-","C753-","T754-","A755-","A756-","A757-","C758-","A759-","T760-","A761-","G762-","C763-","A764-","G765-","T766-","G767-","G768-","T769-","G770-","T771-","T772-","A773-","C774-","C775-","C776-","G777-","T778-","G779-","A780-","A781-","C782-","T783-","C784-","A785-","T786-","G787-","C788-","G789-","T790-","G791-","A792-","G793-","C794-","T795-","T796-","A797-","A798-","C799-","G800-","G801-","A802-","G803-","G804-","G805-","G806-","C807-","A808-","T809-","A810-","C811-","A812-","C813-","T814-","C815-","G816-","C817-","T818-","A819-","T820-","G821-","T822-","C823-","G824-","A825-","T826-","A827-","A828-","C829-","A830-","A831-","C832-","T833-","T834-","C835-","T836-","G837-","T838-","G839-","G840-","C841-","C842-","C843-","T844-","G845-","A846-","T847-","G848-","G849-","C850-","T851-","A852-","C853-","C854-","C855-","T856-","C857-","T858-","T859-","G860-","A861-","G862-","T863-","G864-","C865-","A866-","T867-","T868-","A869-","A870-","A871-","G872-","A873-","C874-","C875-","T876-","T877-","C878-","T879-","A880-","G881-","C882-","A883-","C884-","G885-","T886-","G887-","C888-","T889-","G890-","G891-","T892-","A893-","A894-","A895-","G896-","C897-","T898-","T899-","C900-","A901-","T902-","G903-","C904-","A905-","C906-","T907-","T908-","T909-","G910-","T911-","C912-","C913-","G914-","A915-","A916-","C917-","A918-","A919-","C920-","T921-","G922-","G923-","A924-","C925-","T926-","T927-","T928-","A929-","T930-","T931-","G932-","A933-","C934-","A935-","C936-","T937-","A938-","A939-","G940-","A941-","G942-","G943-","G944-","G945-","T946-","G947-","T948-","A949-","T950-","A951-","C952-","T953-","G954-","C955-","T956-","G957-","C958-","C959-","G960-","T961-","G962-","A963-","A964-","C965-","A966-","T967-","G968-","A969-","G970-","C971-","A972-","T973-","G974-","A975-","A976-","A977-","T978-","T979-","G980-","C981-","T982-","T983-","G984-","G985-","T986-","A987-","C988-","A989-","C990-","G991-","G992-","A993-","A994-","C995-","G996-","T997-","T998-","C999-","T1000-","G1001-","A1002-","A1003-","A1004-","A1005-","G1006-","A1007-","G1008-","C1009-","T1010-","A1011-","T1012-","G1013-","A1014-","A1015-","T1016-","T1017-","G1018-","C1019-","A1020-","G1021-","A1022-","C1023-","A1024-","C1025-","C1026-","T1027-","T1028-","T1029-","T1030-","G1031-","A1032-","A1033-","A1034-","T1035-","T1036-","A1037-","A1038-","A1039-","T1040-","T1041-","G1042-","G1043-","C1044-","A1045-","A1046-","A1047-","G1048-","A1049-","A1050-","A1051-","T1052-","T1053-","T1054-","G1055-","A1056-","C1057-","A1058-","C1059-","C1060-","T1061-","T1062-","C1063-","A1064-","A1065-","T1066-","G1067-","G1068-","G1069-","G1070-","A1071-","A1072-","T1073-","G1074-","T1075-","C1076-","C1077-","A1078-","A1079-","A1080-","T1081-","T1082-","T1083-","T1084-","G1085-","T1086-","A1087-","T1088-","T1089-","T1090-","C1091-","C1092-","C1093-","T1094-","T1095-","A1096-","A1097-","A1098-","T1099-","T1100-","C1101-","C1102-","A1103-","T1104-","A1105-","A1106-","T1107-","C1108-","A1109-","A1110-","G1111-","A1112-","C1113-","T1114-","A1115-","T1116-","T1117-","C1118-","A1119-","A1120-","C1121-","C1122-","A1123-","A1124-","G1125-","G1126-","G1127-","T1128-","T1129-","G1130-","A1131-","A1132-","A1133-","A1134-","G1135-","A1136-","A1137-","A1138-","A1139-","A1140-","G1141-","C1142-","T1143-","T1144-","G1145-","A1146-","T1147-","G1148-","G1149-","C1150-","T1151-","T1152-","T1153-","A1154-","T1155-","G1156-","G1157-","G1158-","T1159-","A1160-","G1161-","A1162-","A1163-","T1164-","T1165-","C1166-","G1167-","A1168-","T1169-","C1170-","T1171-","G1172-","T1173-","C1174-","T1175-","A1176-","T1177-","C1178-","C1179-","A1180-","G1181-","T1182-","T1183-","G1184-","C1185-","G1186-","T1187-","C1188-","A1189-","C1190-","C1191-","A1192-","A1193-","A1194-","T1195-","G1196-","A1197-","A1198-","T1199-","G1200-","C1201-","A1202-","A1203-","C1204-","C1205-","A1206-","A1207-","A1208-","T1209-","G1210-","T1211-","G1212-","C1213-","C1214-","T1215-","T1216-","T1217-","C1218-","A1219-","A1220-","C1221-","T1222-","C1223-","T1224-","C1225-","A1226-","T1227-","G1228-","A1229-","A1230-","G1231-","T1232-","G1233-","T1234-","G1235-","A1236-","T1237-","C1238-","A1239-","T1240-","T1241-","G1242-","T1243-","G1244-","G1245-","T1246-","G1247-","A1248-","A1249-","A1250-","C1251-","T1252-","T1253-","C1254-","A1255-","T1256-","G1257-","G1258-","C1259-","A1260-","G1261-","A1262-","C1263-","G1264-","G1265-","G1266-","C1267-","G1268-","A1269-","T1270-","T1271-","T1272-","T1273-","G1274-","T1275-","T1276-","A1277-","A1278-","A1279-","G1280-","C1281-","C1282-","A1283-","C1284-","T1285-","T1286-","G1287-","C1288-","G1289-","A1290-","A1291-","T1292-","T1293-","T1294-","T1295-","G1296-","T1297-","G1298-","G1299-","C1300-","A1301-","C1302-","T1303-","G1304-","A1305-","G1306-","A1307-","A1308-","T1309-","T1310-","T1311-","G1312-","A1313-","C1314-","T1315-","A1316-","A1317-","A1318-","G1319-","A1320-","A1321-","G1322-","G1323-","T1324-","G1325-","C1326-","C1327-","A1328-","C1329-","T1330-","A1331-","C1332-","T1333-","T1334-","G1335-","T1336-","G1337-","G1338-","T1339-","T1340-","A1341-","C1342-","T1343-","T1344-","A1345-","C1346-","C1347-","C1348-","C1349-","A1350-","A1351-","A1352-","A1353-","T1354-","G1355-","C1356-","T1357-","G1358-","T1359-","T1360-","G1361-","T1362-","T1363-","A1364-","A1365-","A1366-","A1367-","T1368-","T1369-","T1370-","A1371-","T1372-","T1373-","G1374-","T1375-","C1376-","C1377-","A1378-","G1379-","C1380-","A1381-","T1382-","G1383-","T1384-","C1385-","A1386-","C1387-","A1388-","A1389-","T1390-","T1391-","C1392-","A1393-","G1394-","A1395-","A1396-","G1397-","T1398-","A1399-","G1400-","G1401-","A1402-","C1403-","C1404-","T1405-","G1406-","A1407-","G1408-","C1409-","A1410-","T1411-","A1412-","G1413-","T1414-","C1415-","T1416-","T1417-","G1418-","C1419-","C1420-","G1421-","A1422-","A1423-","T1424-","A1425-","C1426-","C1427-","A1428-","T1429-","A1430-","A1431-","T1432-","G1433-","A1434-","A1435-","T1436-","C1437-","T1438-","G1439-","G1440-","C1441-","T1442-","T1443-","G1444-","A1445-","A1446-","A1447-","A1448-","C1449-","C1450-","A1451-","T1452-","T1453-","C1454-","T1455-","T1456-","C1457-","G1458-","T1459-","A1460-","A1461-","G1462-","G1463-","G1464-","T1465-","G1466-","G1467-","T1468-","C1469-","G1470-","C1471-","A1472-","C1473-","T1474-","A1475-","T1476-","T1477-","G1478-","C1479-","C1480-","T1481-","T1482-","T1483-","G1484-","G1485-","A1486-","G1487-","G1488-","C1489-","T1490-","G1491-","T1492-","G1493-","T1494-","G1495-","T1496-","T1497-","C1498-","T1499-","C1500-","T1501-","T1502-","A1503-","T1504-","G1505-","T1506-","T1507-","G1508-","G1509-","T1510-","T1511-","G1512-","C1513-","C1514-","A1515-","T1516-","A1517-","A1518-","C1519-","A1520-","A1521-","G1522-","T1523-","G1524-","T1525-","G1526-","C1527-","C1528-","T1529-","A1530-","T1531-","T1532-","G1533-","G1534-","G1535-","T1536-","T1537-","C1538-","C1539-","A1540-","C1541-","G1542-","T1543-","G1544-","C1545-","T1546-","A1547-","G1548-","C1549-","G1550-","C1551-","T1552-","A1553-","A1554-","C1555-","A1556-","T1557-","A1558-","G1559-","G1560-","T1561-","T1562-","G1563-","T1564-","A1565-","A1566-","C1567-","C1568-","A1569-","T1570-","A1571-","C1572-","A1573-","G1574-","G1575-","T1576-","G1577-","T1578-","T1579-","G1580-","T1581-","T1582-","G1583-","G1584-","A1585-","G1586-","A1587-","A1588-","G1589-","G1590-","T1591-","T1592-","C1593-","C1594-","G1595-","A1596-","A1597-","G1598-","G1599-","T1600-","C1601-","T1602-","T1603-","A1604-","A1605-","T1606-","G1607-","A1608-","C1609-","A1610-","A1611-","C1612-","C1613-","T1614-","T1615-","C1616-","T1617-","T1618-","G1619-","A1620-","A1621-","A1622-","T1623-","A1624-","C1625-","T1626-","C1627-","C1628-","A1629-","A1630-","A1631-","A1632-","A1633-","G1634-","A1635-","G1636-","A1637-","A1638-","A1639-","G1640-","T1641-","C1642-","A1643-","A1644-","C1645-","A1646-","T1647-","C1648-","A1649-","A1650-","T1651-","A1652-","T1653-","T1654-","G1655-","T1656-","T1657-","G1658-","G1659-","T1660-","G1661-","A1662-","C1663-","T1664-","T1665-","T1666-","A1667-","A1668-","A1669-","C1670-","T1671-","T1672-","A1673-","A1674-","T1675-","G1676-","A1677-","A1678-","G1679-","A1680-","G1681-","A1682-","T1683-","C1684-","G1685-","C1686-","C1687-","A1688-","T1689-","T1690-","A1691-","T1692-","T1693-","T1694-","T1695-","G1696-","G1697-","C1698-","A1699-","T1700-","C1701-","T1702-","T1703-","T1704-","T1705-","T1706-","C1707-","T1708-","G1709-","C1710-","T1711-","T1712-","C1713-","C1714-","A1715-","C1716-","A1717-","A1718-","G1719-","T1720-","G1721-","C1722-","T1723-","T1724-","T1725-","T1726-","G1727-","T1728-","G1729-","G1730-","A1731-","A1732-","A1733-","C1734-","T1735-","G1736-","T1737-","G1738-","A1739-","A1740-","A1741-","G1742-","G1743-","T1744-","T1745-","T1746-","G1747-","G1748-","A1749-","T1750-","T1751-","A1752-","T1753-","A1754-","A1755-","A1756-","G1757-","C1758-","A1759-","T1760-","T1761-","C1762-","A1763-","A1764-","A1765-","C1766-","A1767-","A1768-","A1769-","T1770-","T1771-","G1772-","T1773-","T1774-","G1775-","A1776-","A1777-","T1778-","C1779-","C1780-","T1781-","G1782-","T1783-","G1784-","G1785-","T1786-","A1787-","A1788-","T1789-","T1790-","T1791-","T1792-","A1793-","A1794-","A1795-","G1796-","T1797-","T1798-","A1799-","C1800-","A1801-","A1802-","A1803-","A1804-","G1805-","G1806-","A1807-","A1808-","A1809-","A1810-","G1811-","C1812-","T1813-","A1814-","A1815-","A1816-","A1817-","A1818-","A1819-","G1820-","G1821-","T1822-","G1823-","C1824-","C1825-","T1826-","G1827-","G1828-","A1829-","A1830-","T1831-","A1832-","T1833-","T1834-","G1835-","G1836-","T1837-","G1838-","A1839-","A1840-","C1841-","A1842-","G1843-","A1844-","A1845-","A1846-","T1847-","C1848-","A1849-","A1850-","T1851-","A1852-","C1853-","T1854-","G1855-","A1856-","G1857-","T1858-","C1859-","C1860-","T1861-","C1862-","T1863-","T1864-","T1865-","A1866-","T1867-","G1868-","C1869-","A1870-","T1871-","T1872-","T1873-","G1874-","C1875-","A1876-","T1877-","C1878-","A1879-","G1880-","A1881-","G1882-","G1883-","C1884-","T1885-","G1886-","C1887-","T1888-","C1889-","G1890-","T1891-","G1892-","T1893-","T1894-","G1895-","T1896-","A1897-","C1898-","G1899-","A1900-","T1901-","C1902-","A1903-","A1904-","T1905-","T1906-","T1907-","T1908-","C1909-","T1910-","C1911-","C1912-","C1913-","G1914-","C1915-","A1916-","C1917-","T1918-","C1919-","T1920-","T1921-","G1922-","A1923-","A1924-","A1925-","C1926-","T1927-","G1928-","C1929-","T1930-","C1931-","A1932-","A1933-","A1934-","A22231G"],"orf1ab":["M1-","E2-","S3-","L4-","V5-","P6-","G7-","F8-","N9-","E10-","K11-","T12-","H13-","V14-","Q15-","L16-","S17-","L18-","P19-","V20-","L21-","Q22-","V23-","R24-","D25-","V26-","L27-","V28-","R29-","G30-","F31-","G32-","D33-","S34-","V35-","E36-","E37-","V38-","L39-","S40-","E41-","A42-","R43-","Q44-","H45-","L46-","K47-","D48-","G49-","T50-","C51-","G52-","L53-","V54-","E55-","V56-","E57-","K58-","G59-","V60-","L61-","P62-","Q63-","L64-","E65-","Q66-","P67-","Y68-","V69-","F70-","I71-","K72-","R73-","S74-","D75-","A76-","R77-","T78-","A79-","P80-","H81-","G82-","H83-","V84-","M85-","V86-","E87-","L88-","V89-","A90-","E91-","L92-","E93-","G94-","I95-","Q96-","Y97-","G98-","R99-","S100-","G101-","E102-","T103-","L104-","G105-","V106-","L107-","V108-","P109-","H110-","V111-","G112-","E113-","I114-","P115-","V116-","A117-","Y118-","R119-","K120-","V121-","L122-","L123-","C124X","K125-","N126-","G127-","N128-","K129-","G130-","A131-","G132-","G133-","H134-","S135-","Y136-","G137-","A138-","D139-","L140-","K141-","S142-","F143-","D144-","L145-","G146-","D147-","E148-","L149-","G150-","T151-","D152-","P153-","Y154-","E155-","D156-","F157-","Q158-","E159-","N160-","W161-","N162-","T163-","K164-","H165-","S166-","S167-","G168-","V169-","T170-","R171-","E172-","L173-","M174-","R175-","E176-","L177-","N178-","G179-","G180-","A181-","Y182-","T183-","R184-","Y185-","V186-","D187-","N188-","N189-","F190-","C191-","G192-","P193-","D194-","G195-","Y196-","P197-","L198-","E199-","C200-","I201-","K202-","D203-","L204-","L205-","A206-","R207-","A208-","G209-","K210-","A211-","S212-","C213-","T214-","L215-","S216-","E217-","Q218-","L219-","D220-","F221-","I222-","D223-","T224-","K225-","R226-","G227-","V228-","Y229-","C230-","C231-","R232-","E233-","H234-","E235-","H236-","E237-","I238-","A239-","W240-","Y241-","T242-","E243-","R244-","S245-","E246-","K247-","S248-","Y249-","E250-","L251-","Q252-","T253-","P254-","F255-","E256-","I257-","K258-","L259-","A260-","K261-","K262-","F263-","D264-","T265-","F266-","N267-","G268-","E269-","C270-","P271-","N272-","F273-","V274-","F275-","P276-","L277-","N278-","S279-","I280-","I281-","K282-","T283-","I284-","Q285-","P286-","R287-","V288-","E289-","K290-","K291-","K292-","L293-","D294-","G295-","F296-","M297-","G298-","R299-","I300-","R301-","S302-","V303-","Y304-","P305-","V306-","A307-","S308-","P309-","N310-","E311-","C312-","N313-","Q314-","M315-","C316-","L317-","S318-","T319-","L320-","M321-","K322-","C323-","D324-","H325-","C326-","G327-","E328-","T329-","S330-","W331-","Q332-","T333-","G334-","D335-","F336-","V337-","K338-","A339-","T340-","C341-","E342-","F343-","C344-","G345-","T346-","E347-","N348-","L349-","T350-","K351-","E352-","G353-","A354-","T355-","T356-","C357-","G358-","Y359-","L360-","P361-","Q362-","N363-","A364-","V365-","V366-","K367-","I368-","Y369-","C370-","P371-","A372-","C373-","H374-","N375-","S376-","E377-","V378-","G379-","P380-","E381-","H382-","S383-","L384-","A385-","E386-","Y387-","H388-","N389-","E390-","S391-","G392-","L393-","K394-","T395-","I396-","L397-","R398-","K399-","G400-","G401-","R402-","T403-","I404-","A405-","F406-","G407-","G408-","C409-","V410-","F411-","S412-","Y413-","V414-","G415-","C416-","H417-","N418-","K419-","C420-","A421-","Y422-","W423-","V424-","P425-","R426-","A427-","S428-","A429-","N430-","I431-","G432-","C433-","N434-","H435-","T436-","G437-","V438-","V439-","G440-","E441-","G442-","S443-","E444-","G445-","L446-","N447-","D448-","N449-","L450-","L451-","E452-","I453-","L454-","Q455-","K456-","E457-","K458-","V459-","N460-","I461-","N462-","I463-","V464-","G465-","D466-","F467-","K468-","L469-","N470-","E471-","E472-","I473-","A474-","I475-","I476-","L477-","A478-","S479-","F480-","S481-","A482-","S483-","T484-","S485-","A486-","F487-","V488-","E489-","T490-","V491-","K492-","G493-","L494-","D495-","Y496-","K497-","A498-","F499-","K500-","Q501-","I502-","V503-","E504-","S505-","C506-","G507-","N508-","F509-","K510-","V511-","T512-","K513-","G514-","K515-","A516-","K517-","K518-","G519-","A520-","W521-","N522-","I523-","G524-","E525-","Q526-","K527-","S528-","I529-","L530-","S531-","P532-","L533-","Y534-","A535-","F536-","A537-","S538-","E539-","A540-","A541-","R542-","V543-","V544-","R545-","S546-","I547-","F548-","S549-","R550-","T551-","L552-","E553-","T554-","A555-","Q556-","N557X","*7097X"]}},"name":"SriLanka/3888/2020","node_attrs":{"age":{"value":"42"},"author":{"author":"Jude Jayamaha et al","value":"Jude Jayamaha et al"},"country":{"value":"Sri Lanka"},"country_exposure":{"value":"China"},"div":0.00017158060501759194,"division":{"value":"Sri Lanka"},"host":{"value":"Human"},"num_date":{"confidence":[2020.1051912568305,2020.1051912568305],"value":2020.1051912568305},"pangolin_lineage":{"value":"A"},"region":{"value":"Asia"},"url":"https://www.gisaid.org"}},{"branch_attrs":{"mutations":{}},"name":"Malaysia/MKAK-CL-2020-5096/2020","node_attrs":{"age":{"value":"49"},"author":{"author":"Mohd Noor Mat Isa et al","value":"Mohd Noor Mat Isa et al"},"country":{"value":"Malaysia"},"country_exposure":{"value":"Malaysia"},"div":0.00013328965181762408,"division":{"value":"Selangor"},"host":{"value":"Human"},"num_date":{"confidence":[2020.0806010928961,2020.0806010928961],"value":2020.0806010928961},"pangolin_lineage":{"value":"A"},"region":{"value":"Asia"},"url":"https://www.gisaid.org"}}],"name":"NODE_0000174","node_attrs":{"country":{"value":"Malaysia"},"country_exposure":{"value":"China"},"div":0.00013328965181762405,"num_date":{"confidence":[2020.0579288665142,2020.0806010928961],"value":2020.0773229712531},"region":{"value":"Asia"}}}],"name":"NODE_0000804","node_attrs":{"country":{"value":"Malaysia"},"country_exposure":{"value":"China"},"div":0.00013328965181762402,"num_date":{"confidence":[2020.0415724480708,2020.0671361630293],"value":2020.0554027451929},"region":{"value":"Asia"}}},{"branch_attrs":{"mutations":{"nuc":["C2942T"]}},"children":[{"branch_attrs":{"mutations":{}},"children":[{"branch_attrs":{"mutations":{}},"children":[{"branch_attrs":{"mutations":{}},"name":"Thailand/SI200468-NT/2020","node_attrs":{"author":{"author":"Rodpan et al","value":"Rodpan et al"},"country":{"value":"Thailand"},"country_exposure":{"value":"Thailand"},"div":0.0001332896518176241,"division":{"value":"Thailand"},"host":{"value":"Human"},"num_date":{"confidence":[2020.0669398907103,2020.0669398907103],"value":2020.0669398907103},"pangolin_lineage":{"value":"A.6"},"region":{"value":"Asia"},"url":"https://www.gisaid.org"}},{"branch_attrs":{"mutations":{}},"name":"Thailand/Bangkok_237/2020","node_attrs":{"age":{"value":"61"},"author":{"author":"Pilailuk et al","value":"Pilailuk et al A"},"country":{"value":"Thailand"},"country_exposure":{"value":"Thailand"},"div":0.0001332896518176241,"division":{"value":"Bangkok"},"host":{"value":"Human"},"num_date":{"confidence":[2020.0669398907103,2020.0669398907103],"value":2020.0669398907103},"pangolin_lineage":{"value":"A"},"region":{"value":"Asia"},"url":"https://www.gisaid.org"}}],"name":"NODE_0000178","node_attrs":{"country":{"value":"Thailand"},"country_exposure":{"value":"Thailand"},"div":0.00013328965181762408,"num_date":{"confidence":[2020.0514048930743,2020.0669398907103],"value":2020.063568775718},"region":{"value":"Asia"}}},{"branch_attrs":{"mutations":{}},"children":[{"branch_attrs":{"mutations":{}},"name":"Thailand/Nonthaburi_193/2020","node_attrs":{"age":{"value":"63"},"author":{"author":"Pilailuk et al","value":"Pilailuk et al A"},"country":{"value":"Thailand"},"country_exposure":{"value":"Thailand"},"div":0.0001332896518176241,"division":{"value":"Nonthaburi"},"host":{"value":"Human"},"num_date":{"confidence":[2020.0642076502731,2020.0642076502731],"value":2020.0642076502731},"pangolin_lineage":{"value":"A"},"region":{"value":"Asia"},"url":"https://www.gisaid.org"}},{"branch_attrs":{"mutations":{}},"name":"Thailand/Bangkok_238/2020","node_attrs":{"age":{"value":"6"},"author":{"author":"Pilailuk et al","value":"Pilailuk et al A"},"country":{"value":"Thailand"},"country_exposure":{"value":"Thailand"},"div":0.0001332896518176241,"division":{"value":"Bangkok"},"host":{"value":"Human"},"num_date":{"confidence":[2020.0833333333333,2020.0833333333333],"value":2020.0833333333333},"pangolin_lineage":{"value":"A"},"region":{"value":"Asia"},"url":"https://www.gisaid.org"}}],"name":"NODE_0000179","node_attrs":{"country":{"value":"Thailand"},"country_exposure":{"value":"Thailand"},"div":0.00013328965181762408,"num_date":{"confidence":[2020.0506760910307,2020.0642076502731],"value":2020.0642076502731},"region":{"value":"Asia"}}}],"name":"NODE_0000176","node_attrs":{"country":{"value":"Thailand"},"country_exposure":{"value":"Thailand"},"div":0.00013328965181762405,"num_date":{"confidence":[2020.0357936673463,2020.06129536683],"value":2020.0515127543051},"region":{"value":"Asia"}}},{"branch_attrs":{"labels":{"aa":"S: A829T; orf1ab: V6624L"},"mutations":{"S":["A829T"],"nuc":["G20134T","G24047A"],"orf1ab":["V6624L"]}},"children":[{"branch_attrs":{"mutations":{}},"name":"Thailand/SI202620-NT/2020","node_attrs":{"author":{"author":"Rodpan et al","value":"Rodpan et al"},"country":{"value":"Thailand"},"country_exposure":{"value":"Thailand"},"div":0.00020039711093568994,"division":{"value":"Thailand"},"host":{"value":"Human"},"num_date":{"confidence":[2020.1434426229507,2020.1434426229507],"value":2020.1434426229507},"pangolin_lineage":{"value":"A.6"},"region":{"value":"Asia"},"url":"https://www.gisaid.org"}},{"branch_attrs":{"mutations":{"nuc":["A895G"]}},"children":[{"branch_attrs":{"labels":{"aa":"orf1ab: K2200N, A3469P"},"mutations":{"nuc":["G6865T","G10670C","T29709-","T29710-","G29711-","A29712-","A29713-","A29714-","G29715-","A29716-","G29717-","C29718-","C29719-","A29720-","C29721-","C29722-","A29723-","C29724-","A29725-","T29726-","T29727-","T29728-","T29729-","C29730-","A29731-","C29732-","C29733-","G29734-","A29735-","G29736-","G29737-","C29738-","C29739-","A29740-","C29741-","G29742-","C29743-","G29744-","G29745-","A29746-","G29747-","T29748-","A29749-","C29750-","G29751-","A29752-","T29753-","C29754-","G29755-","A29756-","G29757-","T29758-","G29759-","T29760-","A29761-","C29762-","A29763-","G29764-","T29765-","G29766-","A29767-","A29768-","C29769-","A29770-","A29771-","T29772-","G29773-","C29774-","T29775-","A29776-","G29777-","G29778-","G29779-","A29780-","G29781-","A29782-","G29783-","C29784-","T29785-","G29786-","C29787-","C29788-","T29789-","A29790-","T29791-","A29792-","T29793-","G29794-","G29795-","A29796-","A29797-","G29798-","A29799-","G29800-","C29801-","C29802-","C29803-"],"orf1ab":["K2200N","A3469P"]}},"name":"Thailand/SI202872-NT/2020","node_attrs":{"author":{"author":"Rodpan et al","value":"Rodpan et al"},"country":{"value":"Thailand"},"country_exposure":{"value":"Thailand"},"div":0.0003027328182207093,"division":{"value":"Thailand"},"host":{"value":"Human"},"num_date":{"confidence":[2020.1516393442623,2020.1516393442623],"value":2020.1516393442623},"pangolin_lineage":{"value":"A.6"},"region":{"value":"Asia"},"url":"https://www.gisaid.org"}},{"branch_attrs":{"mutations":{"nuc":["C9598T"]}},"children":[{"branch_attrs":{"mutations":{}},"name":"Thailand/SI203285-NT/2020","node_attrs":{"author":{"author":"Rodpan et al","value":"Rodpan et al"},"country":{"value":"Thailand"},"country_exposure":{"value":"Thailand"},"div":0.0002670830806272807,"division":{"value":"Thailand"},"host":{"value":"Human"},"num_date":{"confidence":[2020.061475409836,2020.061475409836],"value":2020.061475409836},"pangolin_lineage":{"value":"A.6"},"region":{"value":"Asia"},"url":"https://www.gisaid.org"}},{"branch_attrs":{"mutations":{}},"children":[{"branch_attrs":{"mutations":{}},"children":[{"branch_attrs":{"mutations":{}},"name":"Thailand/Bangkok_1716/2020","node_attrs":{"age":{"value":"44"},"author":{"author":"Pilailuk et al","value":"Pilailuk et al A"},"country":{"value":"Thailand"},"country_exposure":{"value":"Thailand"},"div":0.00026708308062728083,"division":{"value":"Bangkok"},"host":{"value":"Human"},"num_date":{"confidence":[2020.1516393442623,2020.1516393442623],"value":2020.1516393442623},"pangolin_lineage":{"value":"A.6"},"region":{"value":"Asia"},"url":"https://www.gisaid.org"}},{"branch_attrs":{"labels":{"aa":"N: R185C"},"mutations":{"N":["R185C"],"nuc":["C28826T"]}},"name":"Thailand/Bangkok-CONI-0143/2020","node_attrs":{"author":{"author":"Elizabeth Batty et al","value":"Elizabeth Batty et al A"},"country":{"value":"Thailand"},"country_exposure":{"value":"Thailand"},"div":0.0003009111094685615,"division":{"value":"Bangkok"},"host":{"value":"Human"},"num_date":{"confidence":[2020.2035519125684,2020.2035519125684],"value":2020.2035519125684},"pangolin_lineage":{"value":"A.6"},"region":{"value":"Asia"},"url":"https://www.gisaid.org"}}],"name":"NODE_0000186","node_attrs":{"country":{"value":"Thailand"},"country_exposure":{"value":"Thailand"},"div":0.0002670830806272808,"num_date":{"confidence":[2020.1406680587004,2020.1516393442623],"value":2020.1516393442623},"region":{"value":"Asia"}}},{"branch_attrs":{"mutations":{}},"children":[{"branch_attrs":{"mutations":{}},"children":[{"branch_attrs":{"mutations":{}},"children":[{"branch_attrs":{"mutations":{}},"name":"Thailand/Bangkok-CONI-0154/2020","node_attrs":{"author":{"author":"Elizabeth Batty et al","value":"Elizabeth Batty et al A"},"country":{"value":"Thailand"},"country_exposure":{"value":"Thailand"},"div":0.00026708308062728094,"division":{"value":"Bangkok"},"host":{"value":"Human"},"num_date":{"confidence":[2020.2062841530055,2020.2062841530055],"value":2020.2062841530055},"pangolin_lineage":{"value":"A.6"},"region":{"value":"Asia"},"url":"https://www.gisaid.org"}},{"branch_attrs":{"mutations":{}},"name":"Thailand/Bangkok-0034/2020","node_attrs":{"author":{"author":"Elizabeth Batty et al","paper_url":"https://dx.doi.org/10.1101/2020.05.22.20108498","title":"Genomic surveillance of SARS-CoV-2 in Thailand reveals mixed imported populations, a local lineage expansion and a virus with truncated ORF7a","value":"Elizabeth Batty et al B"},"country":{"value":"Thailand"},"country_exposure":{"value":"Thailand"},"div":0.00026708308062728094,"division":{"value":"Bangkok"},"host":{"value":"Human"},"num_date":{"confidence":[2020.2090163934427,2020.2090163934427],"value":2020.2090163934427},"pangolin_lineage":{"value":"A.6"},"region":{"value":"Asia"},"url":"https://www.gisaid.org"}}],"name":"NODE_0000190","node_attrs":{"country":{"value":"Thailand"},"country_exposure":{"value":"Thailand"},"div":0.0002670830806272809,"num_date":{"confidence":[2020.1811143109542,2020.2062841530055],"value":2020.1995419230211},"region":{"value":"Asia"}}},{"branch_attrs":{"mutations":{}},"children":[{"branch_attrs":{"mutations":{}},"name":"Thailand/Bangkok-CONI-0136/2020","node_attrs":{"author":{"author":"Elizabeth Batty et al","value":"Elizabeth Batty et al A"},"country":{"value":"Thailand"},"country_exposure":{"value":"Thailand"},"div":0.00026708308062728094,"division":{"value":"Bangkok"},"host":{"value":"Human"},"num_date":{"confidence":[2020.198087431694,2020.198087431694],"value":2020.198087431694},"pangolin_lineage":{"value":"A.6"},"region":{"value":"Asia"},"url":"https://www.gisaid.org"}},{"branch_attrs":{"mutations":{}},"name":"Thailand/Bangkok-CONI-0106/2020","node_attrs":{"author":{"author":"Elizabeth Batty et al","value":"Elizabeth Batty et al A"},"country":{"value":"Thailand"},"country_exposure":{"value":"Thailand"},"div":0.000267083080627281,"division":{"value":"Bangkok"},"host":{"value":"Human"},"num_date":{"confidence":[2020.1871584699454,2020.1871584699454],"value":2020.1871584699454},"pangolin_lineage":{"value":"A.6"},"region":{"value":"Asia"},"url":"https://www.gisaid.org"}}],"name":"NODE_0000191","node_attrs":{"country":{"value":"Thailand"},"country_exposure":{"value":"Thailand"},"div":0.0002670830806272809,"num_date":{"confidence":[2020.1722153673434,2020.1871584699454],"value":2020.1871584699454},"region":{"value":"Asia"}}}],"name":"NODE_0000189","node_attrs":{"country":{"value":"Thailand"},"country_exposure":{"value":"Thailand"},"div":0.00026708308062728083,"num_date":{"confidence":[2020.1554453739047,2020.1853144030906],"value":2020.1751343705178},"region":{"value":"Asia"}}},{"branch_attrs":{"mutations":{}},"children":[{"branch_attrs":{"mutations":{}},"children":[{"branch_attrs":{"labels":{"aa":"orf1ab: D4650N"},"mutations":{"nuc":["G14212A"],"orf1ab":["D4650N"]}},"name":"Thailand/Bangkok-0025/2020","node_attrs":{"author":{"author":"Elizabeth Batty et al","paper_url":"https://dx.doi.org/10.1101/2020.05.22.20108498","title":"Genomic surveillance of SARS-CoV-2 in Thailand reveals mixed imported populations, a local lineage expansion and a virus with truncated ORF7a","value":"Elizabeth Batty et al B"},"country":{"value":"Thailand"},"country_exposure":{"value":"Thailand"},"div":0.0003007063065794625,"division":{"value":"Bangkok"},"host":{"value":"Human"},"num_date":{"confidence":[2020.198087431694,2020.198087431694],"value":2020.198087431694},"pangolin_lineage":{"value":"A.6"},"region":{"value":"Asia"},"url":"https://www.gisaid.org"}},{"branch_attrs":{"mutations":{}},"children":[{"branch_attrs":{"mutations":{}},"name":"Thailand/Bangkok_2974/2020","node_attrs":{"author":{"author":"Pilailuk et al","value":"Pilailuk et al A"},"country":{"value":"Thailand"},"country_exposure":{"value":"Thailand"},"div":0.000267083080627281,"division":{"value":"Bangkok"},"host":{"value":"Human"},"num_date":{"confidence":[2020.200819672131,2020.200819672131],"value":2020.200819672131},"pangolin_lineage":{"value":"A.6"},"region":{"value":"Asia"},"url":"https://www.gisaid.org"}},{"branch_attrs":{"mutations":{}},"name":"Thailand/NIH-2492-2/2020","node_attrs":{"age":{"value":"29"},"author":{"author":"Pilailuk et al","value":"Pilailuk et al A"},"country":{"value":"Thailand"},"country_exposure":{"value":"Thailand"},"div":0.000267083080627281,"division":{"value":"Bangkok"},"host":{"value":"Human"},"num_date":{"confidence":[2020.2090163934427,2020.2090163934427],"value":2020.2090163934427},"pangolin_lineage":{"value":"A.6"},"region":{"value":"Asia"},"url":"https://www.gisaid.org"}}],"name":"NODE_0000194","node_attrs":{"country":{"value":"Thailand"},"country_exposure":{"value":"Thailand"},"div":0.00026708308062728094,"num_date":{"confidence":[2020.1822153169865,2020.200819672131],"value":2020.198903048466},"region":{"value":"Asia"}}}],"name":"NODE_0000193","node_attrs":{"country":{"value":"Thailand"},"country_exposure":{"value":"Thailand"},"div":0.0002670830806272809,"num_date":{"confidence":[2020.1586773118058,2020.1959779207455],"value":2020.1785605582045},"region":{"value":"Asia"}}},{"branch_attrs":{"mutations":{"nuc":["G27877T"]}},"children":[{"branch_attrs":{"labels":{"aa":"orf1ab: H6984R"},"mutations":{"nuc":["A21215G"],"orf1ab":["H6984R"]}},"name":"Thailand/Bangkok-CONI-0150/2020","node_attrs":{"author":{"author":"Elizabeth Batty et al","value":"Elizabeth Batty et al A"},"country":{"value":"Thailand"},"country_exposure":{"value":"Thailand"},"div":0.0003344351539507828,"division":{"value":"Bangkok"},"host":{"value":"Human"},"num_date":{"confidence":[2020.2035519125684,2020.2035519125684],"value":2020.2035519125684},"pangolin_lineage":{"value":"A.6"},"region":{"value":"Asia"},"url":"https://www.gisaid.org"}},{"branch_attrs":{"labels":{"aa":"orf1ab: T1168I"},"mutations":{"nuc":["C3768T","T15354A"],"orf1ab":["T1168I"]}},"name":"Thailand/SI205457-NST/2020","node_attrs":{"author":{"author":"Rodpan et al","value":"Rodpan et al"},"country":{"value":"Thailand"},"country_exposure":{"value":"Thailand"},"div":0.00036879617316877973,"division":{"value":"Thailand"},"host":{"value":"Human"},"num_date":{"confidence":[2020.2062841530055,2020.2062841530055],"value":2020.2062841530055},"pangolin_lineage":{"value":"A.6"},"region":{"value":"Asia"},"url":"https://www.gisaid.org"}},{"branch_attrs":{"labels":{"aa":"orf1ab: M1014R"},"mutations":{"nuc":["A3046G","T3306G","C21156T"],"orf1ab":["M1014R"]}},"name":"Thailand/NIH-2420/2020","node_attrs":{"age":{"value":"53"},"author":{"author":"Pilailuk et al","value":"Pilailuk et al A"},"country":{"value":"Thailand"},"country_exposure":{"value":"Thailand"},"div":0.0004040332910990808,"division":{"value":"Bangkok"},"host":{"value":"Human"},"num_date":{"confidence":[2020.198087431694,2020.198087431694],"value":2020.198087431694},"pangolin_lineage":{"value":"A.6"},"region":{"value":"Asia"},"url":"https://www.gisaid.org"}},{"branch_attrs":{"labels":{"aa":"S: V991L, Q992L; orf1ab: V86X, *7097X"},"mutations":{"S":["V991L","Q992L"],"nuc":["T522-","T523-","G24533T","A24537T"],"orf1ab":["V86X","*7097X"]}},"name":"Thailand/NIH-2488/2020","node_attrs":{"age":{"value":"46"},"author":{"author":"Pilailuk et al","value":"Pilailuk et al A"},"country":{"value":"Thailand"},"country_exposure":{"value":"Thailand"},"div":0.0003361871691669539,"division":{"value":"Bangkok"},"host":{"value":"Human"},"num_date":{"confidence":[2020.200819672131,2020.200819672131],"value":2020.200819672131},"pangolin_lineage":{"value":"A.6"},"region":{"value":"Asia"},"url":"https://www.gisaid.org"}},{"branch_attrs":{"mutations":{}},"children":[{"branch_attrs":{"mutations":{}},"children":[{"branch_attrs":{"mutations":{}},"name":"Thailand/Bangkok_2489/2020","node_attrs":{"age":{"value":"51"},"author":{"author":"Pilailuk et al","value":"Pilailuk et al A"},"country":{"value":"Thailand"},"country_exposure":{"value":"Thailand"},"div":0.00030048030528911153,"division":{"value":"Bangkok"},"host":{"value":"Human"},"num_date":{"confidence":[2020.198087431694,2020.198087431694],"value":2020.198087431694},"pangolin_lineage":{"value":"A.6"},"region":{"value":"Asia"},"url":"https://www.gisaid.org"}},{"branch_attrs":{"mutations":{}},"name":"Thailand/Bangkok-CONI-0139/2020","node_attrs":{"author":{"author":"Elizabeth Batty et al","value":"Elizabeth Batty et al A"},"country":{"value":"Thailand"},"country_exposure":{"value":"Thailand"},"div":0.0003004803052891115,"division":{"value":"Bangkok"},"host":{"value":"Human"},"num_date":{"confidence":[2020.198087431694,2020.198087431694],"value":2020.198087431694},"pangolin_lineage":{"value":"A.6"},"region":{"value":"Asia"},"url":"https://www.gisaid.org"}}],"name":"NODE_0000198","node_attrs":{"country":{"value":"Thailand"},"country_exposure":{"value":"Thailand"},"div":0.0003004803052891115,"num_date":{"confidence":[2020.1854429845637,2020.198087431694],"value":2020.198087431694},"region":{"value":"Asia"}}},{"branch_attrs":{"mutations":{}},"children":[{"branch_attrs":{"mutations":{}},"name":"Thailand/Bangkok-CONI-0131/2020","node_attrs":{"author":{"author":"Elizabeth Batty et al","value":"Elizabeth Batty et al A"},"country":{"value":"Thailand"},"country_exposure":{"value":"Thailand"},"div":0.0003004803052891116,"division":{"value":"Bangkok"},"host":{"value":"Human"},"num_date":{"confidence":[2020.1953551912568,2020.1953551912568],"value":2020.1953551912568},"pangolin_lineage":{"value":"A.6"},"region":{"value":"Asia"},"url":"https://www.gisaid.org"}},{"branch_attrs":{"mutations":{}},"children":[{"branch_attrs":{"mutations":{}},"name":"Thailand/NIH-2472/2020","node_attrs":{"age":{"value":"35"},"author":{"author":"Pilailuk et al","value":"Pilailuk et al A"},"country":{"value":"Thailand"},"country_exposure":{"value":"Thailand"},"div":0.0003004803052891115,"division":{"value":"Nonthaburi"},"host":{"value":"Human"},"num_date":{"confidence":[2020.200819672131,2020.200819672131],"value":2020.200819672131},"pangolin_lineage":{"value":"A.6"},"region":{"value":"Asia"},"url":"https://www.gisaid.org"}},{"branch_attrs":{"mutations":{}},"name":"Thailand/Nonthaburi_2472/2020","node_attrs":{"age":{"value":"35"},"author":{"author":"Pilailuk et al","value":"Pilailuk et al A"},"country":{"value":"Thailand"},"country_exposure":{"value":"Thailand"},"div":0.00030048030528911153,"division":{"value":"Nonthaburi"},"host":{"value":"Human"},"num_date":{"confidence":[2020.200819672131,2020.200819672131],"value":2020.200819672131},"pangolin_lineage":{"value":"A.6"},"region":{"value":"Asia"},"url":"https://www.gisaid.org"}}],"name":"NODE_0000200","node_attrs":{"country":{"value":"Thailand"},"country_exposure":{"value":"Thailand"},"div":0.0003004803052891115,"num_date":{"confidence":[2020.1906841466312,2020.200819672131],"value":2020.1974485571388},"region":{"value":"Asia"}}}],"name":"NODE_0000199","node_attrs":{"country":{"value":"Thailand"},"country_exposure":{"value":"Thailand"},"div":0.0003004803052891115,"num_date":{"confidence":[2020.1821736700876,2020.1953551912568],"value":2020.192351330306},"region":{"value":"Asia"}}}],"name":"NODE_0000197","node_attrs":{"country":{"value":"Thailand"},"country_exposure":{"value":"Thailand"},"div":0.0003004803052891115,"num_date":{"confidence":[2020.172760299857,2020.1944877786145],"value":2020.1844716130827},"region":{"value":"Asia"}}}],"name":"NODE_0000823","node_attrs":{"country":{"value":"Thailand"},"country_exposure":{"value":"Thailand"},"div":0.0003004803052891115,"num_date":{"confidence":[2020.16191358766,2020.1926653379746],"value":2020.175651772941},"region":{"value":"Asia"}}}],"name":"NODE_0000192","node_attrs":{"country":{"value":"Thailand"},"country_exposure":{"value":"Thailand"},"div":0.00026708308062728083,"num_date":{"confidence":[2020.1410339018887,2020.1851457839055],"value":2020.1586193764033},"region":{"value":"Asia"}}}],"name":"NODE_0000187","node_attrs":{"country":{"value":"Thailand"},"country_exposure":{"value":"Thailand"},"div":0.0002670830806272808,"num_date":{"confidence":[2020.1381181677623,2020.1798925082624],"value":2020.1500937071603},"region":{"value":"Asia"}}}],"name":"NODE_0000185","node_attrs":{"country":{"value":"Thailand"},"country_exposure":{"value":"Thailand"},"div":0.0002670830806272807,"num_date":{"confidence":[2020.1064788023618,2020.1497538053684],"value":2020.1444742964652},"region":{"value":"Asia"}}}],"name":"NODE_0000813","node_attrs":{"country":{"value":"Thailand"},"country_exposure":{"value":"Thailand"},"div":0.00026708308062728067,"num_date":{"confidence":[2020.0562639315276,2020.061475409836],"value":2020.061475409836},"region":{"value":"Asia"}}}],"name":"NODE_0000812","node_attrs":{"country":{"value":"Thailand"},"country_exposure":{"value":"Thailand"},"div":0.00023378454704080484,"num_date":{"confidence":[2020.0475794085228,2020.0559978084686],"value":2020.0559978084686},"region":{"value":"Asia"}}}],"name":"NODE_0000811","node_attrs":{"country":{"value":"Thailand"},"country_exposure":{"value":"Thailand"},"div":0.00020039711093568991,"num_date":{"confidence":[2020.0367191441787,2020.0457619225049],"value":2020.0457619225049},"region":{"value":"Asia"}}}],"name":"NODE_0000807","node_attrs":{"country":{"value":"Thailand"},"country_exposure":{"value":"Thailand"},"div":0.00013328965181762402,"num_date":{"confidence":[2020.0217648068615,2020.0390715611388],"value":2020.030308930796},"region":{"value":"Asia"}}}],"name":"NODE_0000803","node_attrs":{"country":{"value":"Thailand"},"country_exposure":{"value":"China"},"div":9.999152797769223e-05,"num_date":{"confidence":[2020.0065094502436,2020.032464690288],"value":2020.020028738302},"region":{"value":"Asia"}}},{"branch_attrs":{"labels":{"aa":"N: S197L; ORF3a: G196V; orf1ab: F3071Y"},"mutations":{"N":["S197L"],"ORF3a":["G196V"],"nuc":["T9477A","C14805T","G25979T","C28657T","C28863T"],"orf1ab":["F3071Y"]}},"children":[{"branch_attrs":{"labels":{"aa":"S: I788M, T791K, Y837L; orf1ab: D1167G, G2763V"},"mutations":{"S":["I788M","T791K","Y837L"],"nuc":["A3765G","G8353T","G8553T","T23926G","C23934A","T24071C","A24072T"],"orf1ab":["D1167G","G2763V"]}},"name":"Spain/PaisVasco201385/2020","node_attrs":{"age":{"value":"43"},"author":{"author":"Iglesias-Caballero et al","value":"Iglesias-Caballero et al A"},"country":{"value":"Spain"},"country_exposure":{"value":"Spain"},"div":0.00048460950906837913,"division":{"value":"Basque Country"},"host":{"value":"Human"},"num_date":{"confidence":[2020.1625683060108,2020.1625683060108],"value":2020.1625683060108},"pangolin_lineage":{"value":"A.2"},"region":{"value":"Europe"},"url":"https://www.gisaid.org"}},{"branch_attrs":{"labels":{"aa":"ORF3a: G49C; orf1ab: N6481H, I7035N"},"mutations":{"ORF3a":["G49C"],"nuc":["A19705C","T21368A","G25537T"],"orf1ab":["N6481H","I7035N"]}},"name":"Spain/Galicia201796/2020","node_attrs":{"age":{"value":"70"},"author":{"author":"Iglesias-Caballero et al","value":"Iglesias-Caballero et al A"},"country":{"value":"Spain"},"country_exposure":{"value":"Spain"},"div":0.0003418893108865275,"division":{"value":"Galicia"},"host":{"value":"Human"},"num_date":{"confidence":[2020.1871584699454,2020.1871584699454],"value":2020.1871584699454},"pangolin_lineage":{"value":"A.2"},"region":{"value":"Europe"},"url":"https://www.gisaid.org"}},{"branch_attrs":{"mutations":{"nuc":["T51-","T52-","G53-","T54-","T5290C"]}},"name":"Spain/Valencia6/2020","node_attrs":{"age":{"value":"58"},"author":{"author":"Griselda De Marco et al","paper_url":"https://dx.doi.org/10.1101/2020.04.20.050039","title":"Phylodynamics of SARS-CoV-2 transmission in Spain","value":"Griselda De Marco et al"},"country":{"value":"Spain"},"country_exposure":{"value":"Spain"},"div":0.0002712293022822694,"division":{"value":"Comunitat Valenciana"},"host":{"value":"Human"},"location":{"value":"Valencia"},"num_date":{"confidence":[2020.1571038251366,2020.1571038251366],"value":2020.1571038251366},"pangolin_lineage":{"value":"A.2"},"region":{"value":"Europe"},"url":"https://www.gisaid.org"}},{"branch_attrs":{"labels":{"aa":"ORF3a: A54V"},"mutations":{"ORF3a":["A54V"],"nuc":["C25553T"]}},"name":"France/GE1583/2020","node_attrs":{"age":{"value":"36"},"author":{"author":"M\u0329lnie Albert et al","value":"M\u0329lnie Albert et al A"},"country":{"value":"France"},"country_exposure":{"value":"France"},"div":0.00027109233226399124,"division":{"value":"Grand Est"},"host":{"value":"Human"},"location":{"value":"Strasbourg"},"num_date":{"confidence":[2020.1516393442623,2020.1516393442623],"value":2020.1516393442623},"pangolin_lineage":{"value":"A.2"},"region":{"value":"Europe"},"url":"https://www.gisaid.org"}},{"branch_attrs":{"labels":{"aa":"orf1ab: E847G, V6688A"},"mutations":{"nuc":["A2805G","T20327C"],"orf1ab":["E847G","V6688A"]}},"name":"Luxembourg/LNS3307371/2020","node_attrs":{"age":{"value":"35"},"author":{"author":"Anke Wienecke-Baldacchino et al","value":"Anke Wienecke-Baldacchino et al"},"country":{"value":"Luxembourg"},"country_exposure":{"value":"Luxembourg"},"div":0.00030494123884688593,"division":{"value":"Luxembourg"},"host":{"value":"Human"},"num_date":{"confidence":[2020.2090163934427,2020.2090163934427],"value":2020.2090163934427},"pangolin_lineage":{"value":"A.2"},"region":{"value":"Europe"},"url":"https://www.gisaid.org"}},{"branch_attrs":{"mutations":{"nuc":["G24040T","A29677-","T29678-","C29679-","T29680-","T29681-","T29682-","A29683-","A29684-","T29685-","C29686-","A29687-","G29688-","T29689-","G29690-","T29691-","G29692-","T29693-","A29694-","A29695-","C29696-","A29697-","T29698-","T29699-","A29700-","G29701-","G29702-","G29703-","A29704-","G29705-","G29706-","A29707-","C29708-","T29709-","T29710-","G29711-","A29712-","A29713-","A29714-","G29715-","A29716-","G29717-","C29718-","C29719-","A29720-","C29721-","C29722-","A29723-","C29724-","A29725-","T29726-","T29727-","T29728-","T29729-","C29730-","A29731-","C29732-","C29733-","G29734-","A29735-","G29736-","G29737-","C29738-","C29739-","A29740-","C29741-","G29742-","C29743-","G29744-","G29745-","A29746-","G29747-","T29748-","A29749-","C29750-","G29751-","A29752-","T29753-","C29754-","G29755-","A29756-","G29757-","T29758-","G29759-","T29760-","A29761-","C29762-","A29763-","G29764-","T29765-","G29766-","A29767-","A29768-","C29769-","A29770-","A29771-","T29772-","G29773-","C29774-","T29775-","A29776-","G29777-","G29778-","G29779-","A29780-","G29781-","A29782-","G29783-","C29784-","T29785-","G29786-","C29787-","C29788-","T29789-","A29790-","T29791-","A29792-","T29793-","G29794-","G29795-","A29796-","A29797-","G29798-","A29799-","G29800-","C29801-","C29802-","C29803-"]}},"name":"Spain/LaRioja201277/2020","node_attrs":{"age":{"value":"41"},"author":{"author":"Iglesias-Caballero et al","value":"Iglesias-Caballero et al A"},"country":{"value":"Spain"},"country_exposure":{"value":"Spain"},"div":0.0002713406467433272,"division":{"value":"La Rioja"},"host":{"value":"Human"},"num_date":{"confidence":[2020.1625683060108,2020.1625683060108],"value":2020.1625683060108},"pangolin_lineage":{"value":"A.2"},"region":{"value":"Europe"},"url":"https://www.gisaid.org"}},{"branch_attrs":{"labels":{"aa":"orf1ab: I2774N"},"mutations":{"nuc":["T8586A","A29782-","G29783-","C29784-","T29785-","G29786-","C29787-","C29788-","T29789-","A29790-","T29791-","A29792-","T29793-","G29794-","G29795-","A29796-","A29797-","G29798-","A29799-","G29800-","C29801-","C29802-","C29803-"],"orf1ab":["I2774N"]}},"name":"Spain/PaisVasco201388/2020","node_attrs":{"age":{"value":"77"},"author":{"author":"Iglesias-Caballero et al","value":"Iglesias-Caballero et al A"},"country":{"value":"Spain"},"country_exposure":{"value":"Spain"},"div":0.0002716854723820487,"division":{"value":"Basque Country"},"host":{"value":"Human"},"num_date":{"confidence":[2020.1625683060108,2020.1625683060108],"value":2020.1625683060108},"pangolin_lineage":{"value":"A.2"},"region":{"value":"Europe"},"url":"https://www.gisaid.org"}},{"branch_attrs":{"mutations":{"nuc":["C12781T","C26642T"]}},"name":"Brazil/AMBR-02/2020","node_attrs":{"age":{"value":"56"},"author":{"author":"Valdinete Nascimento et al","paper_url":"https://dx.doi.org/10.1101/2020.05.23.20111443","title":"COVID-19 in Latin America: Contrasting phylodynamic inference with epidemiological surveillance.","value":"Valdinete Nascimento et al"},"country":{"value":"Brazil"},"country_exposure":{"value":"Brazil"},"div":0.00030476284169764147,"division":{"value":"Amazonas"},"host":{"value":"Human"},"location":{"value":"Manaus"},"num_date":{"confidence":[2020.2062841530055,2020.2062841530055],"value":2020.2062841530055},"pangolin_lineage":{"value":"A.2"},"region":{"value":"South America"},"url":"https://www.gisaid.org"}},{"branch_attrs":{"labels":{"aa":"orf1ab: L3338F"},"mutations":{"nuc":["G6220A","A6790G","C10277T"],"orf1ab":["L3338F"]}},"name":"Spain/COV002493/2020","node_attrs":{"age":{"value":"80"},"author":{"author":"Carla L<cc>_pez-Causap\u0329 et al","value":"Carla L<cc>_pez-Causap\u0329 et al"},"country":{"value":"Spain"},"country_exposure":{"value":"Spain"},"div":0.00033955132924418736,"division":{"value":"Balear Islands"},"host":{"value":"Human"},"location":{"value":"Palma"},"num_date":{"confidence":[2020.200819672131,2020.200819672131],"value":2020.200819672131},"pangolin_lineage":{"value":"A.2"},"region":{"value":"Europe"},"url":"https://www.gisaid.org"}},{"branch_attrs":{"labels":{"aa":"ORF3a: T269M; S: L18F"},"mutations":{"ORF3a":["T269M"],"S":["L18F"],"nuc":["C21614T","C26198T"]}},"name":"Spain/COV001438/2020","node_attrs":{"age":{"value":"89"},"author":{"author":"Silvia Hern<cc><c1>ez Crespo et al","value":"Silvia Hern<cc><c1>ez Crespo et al"},"country":{"value":"Spain"},"country_exposure":{"value":"Spain"},"div":0.00030476284169764147,"division":{"value":"Basque Country"},"host":{"value":"Human"},"location":{"value":"Vitoria-Gasteiz"},"num_date":{"confidence":[2020.2090163934427,2020.2090163934427],"value":2020.2090163934427},"pangolin_lineage":{"value":"A.2"},"region":{"value":"Europe"},"url":"https://www.gisaid.org"}},{"branch_attrs":{"labels":{"aa":"N: D377Y"},"mutations":{"N":["D377Y"],"nuc":["G29402T"]}},"children":[{"branch_attrs":{"mutations":{"nuc":["T19503C"]}},"name":"Spain/COV001940/2020","node_attrs":{"age":{"value":"52"},"author":{"author":"Inmaculada de Toro Peinado et al","value":"Inmaculada de Toro Peinado et al"},"country":{"value":"Spain"},"country_exposure":{"value":"Spain"},"div":0.0003046205644949242,"division":{"value":"Andalusia"},"host":{"value":"Human"},"location":{"value":"Malaga"},"num_date":{"confidence":[2020.1953551912568,2020.1953551912568],"value":2020.1953551912568},"pangolin_lineage":{"value":"A.2"},"region":{"value":"Europe"},"url":"https://www.gisaid.org"}},{"branch_attrs":{"mutations":{}},"name":"Spain/COV001993/2020","node_attrs":{"age":{"value":"94"},"author":{"author":"Inmaculada de Toro Peinado et al","value":"Inmaculada de Toro Peinado et al"},"country":{"value":"Spain"},"country_exposure":{"value":"Spain"},"div":0.0002709577436473235,"division":{"value":"Andalusia"},"host":{"value":"Human"},"location":{"value":"Malaga"},"num_date":{"confidence":[2020.2035519125684,2020.2035519125684],"value":2020.2035519125684},"pangolin_lineage":{"value":"A.2"},"region":{"value":"Europe"},"url":"https://www.gisaid.org"}}],"name":"NODE_0000884","node_attrs":{"country":{"value":"Spain"},"country_exposure":{"value":"Spain"},"div":0.00027095774364732346,"num_date":{"confidence":[2020.1562254303133,2020.1941498033086],"value":2020.1866253364303},"region":{"value":"Europe"}}},{"branch_attrs":{"mutations":{}},"children":[{"branch_attrs":{"mutations":{"nuc":["T51-","T52-","G53-","T54-"]}},"children":[{"branch_attrs":{"mutations":{}},"children":[{"branch_attrs":{"mutations":{}},"name":"Spain/Valencia4/2020","node_attrs":{"age":{"value":"44"},"author":{"author":"Maria Alma Bracho et al","value":"Maria Alma Bracho et al"},"country":{"value":"Spain"},"country_exposure":{"value":"Spain"},"div":0.00023756031013453843,"division":{"value":"Comunitat Valenciana"},"host":{"value":"Human"},"location":{"value":"Valencia"},"num_date":{"confidence":[2020.1543715846994,2020.1543715846994],"value":2020.1543715846994},"pangolin_lineage":{"value":"A.2"},"region":{"value":"Europe"},"url":"https://www.gisaid.org"}},{"branch_attrs":{"mutations":{"nuc":["-51T","-52T","-53G","-54T"]}},"children":[{"branch_attrs":{"mutations":{}},"name":"Poland/Wro-02/2020","node_attrs":{"author":{"author":"Dorota Kujawa et al","value":"Dorota Kujawa et al"},"country":{"value":"Poland"},"country_exposure":{"value":"Poland"},"div":0.00023756031013453846,"division":{"value":"Dolnoslaskie"},"host":{"value":"Human"},"num_date":{"confidence":[2020.2117486338798,2020.2117486338798],"value":2020.2117486338798},"pangolin_lineage":{"value":"A.2"},"region":{"value":"Europe"},"url":"https://www.gisaid.org"}},{"branch_attrs":{"mutations":{}},"name":"Spain/COV001534/2020","node_attrs":{"age":{"value":"62"},"author":{"author":"Silvia Hern<cc><c1>ez Crespo et al","value":"Silvia Hern<cc><c1>ez Crespo et al"},"country":{"value":"Spain"},"country_exposure":{"value":"Spain"},"div":0.00023756031013453846,"division":{"value":"Basque Country"},"host":{"value":"Human"},"location":{"value":"Vitoria-Gasteiz"},"num_date":{"confidence":[2020.2062841530055,2020.2062841530055],"value":2020.2062841530055},"pangolin_lineage":{"value":"A.2"},"region":{"value":"Europe"},"url":"https://www.gisaid.org"}}],"name":"NODE_0000206","node_attrs":{"country":{"value":"Spain"},"country_exposure":{"value":"Spain"},"div":0.0002375603101345384,"num_date":{"confidence":[2020.1731761462274,2020.2062841530055],"value":2020.1995419230211},"region":{"value":"Europe"}}}],"name":"NODE_0000205","node_attrs":{"country":{"value":"Spain"},"country_exposure":{"value":"Spain"},"div":0.00023756031013453838,"num_date":{"confidence":[2020.1459911216834,2020.1543715846994],"value":2020.1543715846994},"region":{"value":"Europe"}}},{"branch_attrs":{"mutations":{}},"children":[{"branch_attrs":{"mutations":{}},"children":[{"branch_attrs":{"mutations":{"nuc":["-51T","-52T","-53G","-54T"]}},"name":"Spain/Valencia266/2020","node_attrs":{"age":{"value":"59"},"author":{"author":"Neris Garcia-Gonzalez et al","value":"Neris Garcia-Gonzalez et al"},"country":{"value":"Spain"},"country_exposure":{"value":"Spain"},"div":0.0002375603101345385,"division":{"value":"Comunitat Valenciana"},"host":{"value":"Human"},"location":{"value":"Valencia"},"num_date":{"confidence":[2020.1625683060108,2020.1625683060108],"value":2020.1625683060108},"pangolin_lineage":{"value":"A.2"},"region":{"value":"Europe"},"url":"https://www.gisaid.org"}},{"branch_attrs":{"mutations":{}},"name":"Spain/Valencia5/2020","node_attrs":{"age":{"value":"43"},"author":{"author":"Maria Dolores Ocete et al","paper_url":"https://dx.doi.org/10.1101/2020.04.20.050039","title":"Phylodynamics of SARS-CoV-2 transmission in Spain","value":"Maria Dolores Ocete et al A"},"country":{"value":"Spain"},"country_exposure":{"value":"Spain"},"div":0.00023756031013453843,"division":{"value":"Comunitat Valenciana"},"host":{"value":"Human"},"location":{"value":"Valencia"},"num_date":{"confidence":[2020.1571038251366,2020.1571038251366],"value":2020.1571038251366},"pangolin_lineage":{"value":"A.2"},"region":{"value":"Europe"},"url":"https://www.gisaid.org"}}],"name":"NODE_0000208","node_attrs":{"country":{"value":"Spain"},"country_exposure":{"value":"Spain"},"div":0.0002375603101345384,"num_date":{"confidence":[2020.1507342799787,2020.1571038251366],"value":2020.1571038251366},"region":{"value":"Europe"}}},{"branch_attrs":{"mutations":{}},"children":[{"branch_attrs":{"labels":{"aa":"orf1ab: R5032H"},"mutations":{"nuc":["-51T","-52T","-53G","-54T","G15359A"],"orf1ab":["R5032H"]}},"name":"Georgia/Tb-390/2020","node_attrs":{"author":{"author":"Marine Murtskhvaladze et al","value":"Marine Murtskhvaladze et al"},"country":{"value":"Georgia"},"country_exposure":{"value":"Georgia"},"div":0.00027118706561164577,"division":{"value":"Tbilisi"},"host":{"value":"Human"},"num_date":{"confidence":[2020.1844262295083,2020.1844262295083],"value":2020.1844262295083},"pangolin_lineage":{"value":"A.2"},"region":{"value":"Asia"},"url":"https://www.gisaid.org"}},{"branch_attrs":{"mutations":{}},"name":"Spain/Valencia23/2020","node_attrs":{"age":{"value":"47"},"author":{"author":"Giuseppe D'Auria et al","value":"Giuseppe D'Auria et al"},"country":{"value":"Spain"},"country_exposure":{"value":"Spain"},"div":0.0002375603101345384,"division":{"value":"Comunitat Valenciana"},"host":{"value":"Human"},"location":{"value":"Valencia"},"num_date":{"confidence":[2020.1571038251366,2020.1571038251366],"value":2020.1571038251366},"pangolin_lineage":{"value":"A.2"},"region":{"value":"Europe"},"url":"https://www.gisaid.org"}}],"name":"NODE_0000209","node_attrs":{"country":{"value":"Spain"},"country_exposure":{"value":"Spain"},"div":0.0002375603101345384,"num_date":{"confidence":[2020.1484851027947,2020.1571038251366],"value":2020.1545970024354},"region":{"value":"Europe"}}}],"name":"NODE_0000207","node_attrs":{"country":{"value":"Spain"},"country_exposure":{"value":"Spain"},"div":0.00023756031013453838,"num_date":{"confidence":[2020.1424262278742,2020.1552024715863],"value":2020.1461665094598},"region":{"value":"Europe"}}}],"name":"NODE_0000204","node_attrs":{"country":{"value":"Spain"},"country_exposure":{"value":"Spain"},"div":0.00023756031013453835,"num_date":{"confidence":[2020.1385177496963,2020.1525142032676],"value":2020.1461665094598},"region":{"value":"Europe"}}},{"branch_attrs":{"mutations":{}},"children":[{"branch_attrs":{"mutations":{}},"children":[{"branch_attrs":{"mutations":{}},"children":[{"branch_attrs":{"mutations":{}},"name":"Spain/COV000860/2020","node_attrs":{"age":{"value":"76"},"author":{"author":"Silvia Hern<cc><c1>ez Crespo et al","value":"Silvia Hern<cc><c1>ez Crespo et al"},"country":{"value":"Spain"},"country_exposure":{"value":"Spain"},"div":0.00023756031013453846,"division":{"value":"Basque Country"},"host":{"value":"Human"},"location":{"value":"Vitoria-Gasteiz"},"num_date":{"confidence":[2020.1625683060108,2020.1625683060108],"value":2020.1625683060108},"pangolin_lineage":{"value":"A.2"},"region":{"value":"Europe"},"url":"https://www.gisaid.org"}},{"branch_attrs":{"mutations":{}},"name":"Spain/COV000692/2020","node_attrs":{"age":{"value":"42"},"author":{"author":"Silvia Hern<cc><c1>ez Crespo et al","value":"Silvia Hern<cc><c1>ez Crespo et al"},"country":{"value":"Spain"},"country_exposure":{"value":"Spain"},"div":0.0002375603101345385,"division":{"value":"Basque Country"},"host":{"value":"Human"},"location":{"value":"Vitoria-Gasteiz"},"num_date":{"confidence":[2020.1625683060108,2020.1625683060108],"value":2020.1625683060108},"pangolin_lineage":{"value":"A.2"},"region":{"value":"Europe"},"url":"https://www.gisaid.org"}}],"name":"NODE_0000213","node_attrs":{"country":{"value":"Spain"},"country_exposure":{"value":"Spain"},"div":0.0002375603101345384,"num_date":{"confidence":[2020.1527327302347,2020.1625683060108],"value":2020.1625683060108},"region":{"value":"Europe"}}},{"branch_attrs":{"mutations":{}},"children":[{"branch_attrs":{"mutations":{}},"children":[{"branch_attrs":{"labels":{"aa":"orf1ab: Y2391H"},"mutations":{"nuc":["T7436C"],"orf1ab":["Y2391H"]}},"name":"Spain/COV001939/2020","node_attrs":{"age":{"value":"55"},"author":{"author":"Inmaculada de Toro Peinado et al","value":"Inmaculada de Toro Peinado et al"},"country":{"value":"Spain"},"country_exposure":{"value":"Spain"},"div":0.0002713491696253335,"division":{"value":"Andalusia"},"host":{"value":"Human"},"location":{"value":"Malaga"},"num_date":{"confidence":[2020.1953551912568,2020.1953551912568],"value":2020.1953551912568},"pangolin_lineage":{"value":"A.2"},"region":{"value":"Europe"},"url":"https://www.gisaid.org"}},{"branch_attrs":{"mutations":{"nuc":["C21997T"]}},"name":"Spain/COV001612/2020","node_attrs":{"age":{"value":"45"},"author":{"author":"Silvia Hern<cc><c1>ez Crespo et al","value":"Silvia Hern<cc><c1>ez Crespo et al"},"country":{"value":"Spain"},"country_exposure":{"value":"Spain"},"div":0.0002710923322639914,"division":{"value":"Basque Country"},"host":{"value":"Human"},"location":{"value":"Vitoria-Gasteiz"},"num_date":{"confidence":[2020.1953551912568,2020.1953551912568],"value":2020.1953551912568},"pangolin_lineage":{"value":"A.2"},"region":{"value":"Europe"},"url":"https://www.gisaid.org"}}],"name":"NODE_0000215","node_attrs":{"country":{"value":"Spain"},"country_exposure":{"value":"Spain"},"div":0.00023756031013453843,"num_date":{"confidence":[2020.1410217889743,2020.1902048098164],"value":2020.171430678635},"region":{"value":"Europe"}}},{"branch_attrs":{"mutations":{}},"children":[{"branch_attrs":{"mutations":{}},"children":[{"branch_attrs":{"labels":{"aa":"ORF3a: V256-, N257X, *276X; S: L54X, C671-, A672-, S673-, Y674X, *1274X"},"mutations":{"ORF3a":["V256-","N257X","*276X"],"S":["L54X","C671-","A672-","S673-","Y674X","*1274X"],"nuc":["T21723-","G21724-","T23573-","G23574-","C23575-","G23576-","C23577-","T23578-","A23579-","G23580-","T23581-","T23582-","G26158-","T26159-","T26160-","A26161-"]}},"name":"Spain/Palma2528/2020","node_attrs":{"age":{"value":"56"},"author":{"author":"Carla L<cc>_pez-Causap\u0329 et al","value":"Carla L<cc>_pez-Causap\u0329 et al"},"country":{"value":"Spain"},"country_exposure":{"value":"Spain"},"div":0.0002375603101345729,"division":{"value":"Balear Islands"},"host":{"value":"Human"},"location":{"value":"Palma"},"num_date":{"confidence":[2020.2199453551912,2020.2199453551912],"value":2020.2199453551912},"pangolin_lineage":{"value":"A.2"},"region":{"value":"Europe"},"url":"https://www.gisaid.org"}},{"branch_attrs":{"mutations":{}},"name":"Spain/COV001970/2020","node_attrs":{"age":{"value":"60"},"author":{"author":"Inmaculada de Toro Peinado et al","value":"Inmaculada de Toro Peinado et al"},"country":{"value":"Spain"},"country_exposure":{"value":"Spain"},"div":0.00023756031013453857,"division":{"value":"Andalusia"},"host":{"value":"Human"},"location":{"value":"Malaga"},"num_date":{"confidence":[2020.200819672131,2020.200819672131],"value":2020.200819672131},"pangolin_lineage":{"value":"A.2"},"region":{"value":"Europe"},"url":"https://www.gisaid.org"}}],"name":"NODE_0000217","node_attrs":{"country":{"value":"Spain"},"country_exposure":{"value":"Spain"},"div":0.00023756031013453846,"num_date":{"confidence":[2020.1767051567303,2020.200819672131],"value":2020.1974485571388},"region":{"value":"Europe"}}},{"branch_attrs":{"mutations":{}},"children":[{"branch_attrs":{"mutations":{}},"name":"Chile/Santiago_3/2020","node_attrs":{"age":{"value":"17"},"author":{"author":"Andr\u0329s E Castillo et al","value":"Andr\u0329s E Castillo et al"},"country":{"value":"Chile"},"country_exposure":{"value":"Chile"},"div":0.00023756031013453852,"division":{"value":"Santiago"},"host":{"value":"Human"},"num_date":{"confidence":[2020.1789617486338,2020.1789617486338],"value":2020.1789617486338},"pangolin_lineage":{"value":"A.2"},"region":{"value":"South America"},"url":"https://www.gisaid.org"}},{"branch_attrs":{"mutations":{"nuc":["T51-","T52-","G53-","T54-"]}},"name":"Netherlands/NA_673/2020","node_attrs":{"author":{"author":"Bas Oude Munnink et al","value":"Bas Oude Munnink et al"},"country":{"value":"Netherlands"},"country_exposure":{"value":"Netherlands"},"div":0.00023756031013453852,"division":{"value":"Netherlands"},"host":{"value":"Human"},"num_date":{"confidence":[2020.1898907103825,2020.1898907103825],"value":2020.1898907103825},"pangolin_lineage":{"value":"A.2"},"region":{"value":"Europe"},"url":"https://www.gisaid.org"}}],"name":"NODE_0000218","node_attrs":{"country":{"value":"Chile"},"country_exposure":{"value":"Chile"},"div":0.00023756031013453846,"num_date":{"confidence":[2020.169378961957,2020.1789617486338],"value":2020.1789617486338},"region":{"value":"Europe"}}}],"name":"NODE_0000216","node_attrs":{"country":{"value":"Spain"},"country_exposure":{"value":"Spain"},"div":0.00023756031013453843,"num_date":{"confidence":[2020.1577779205056,2020.1769462691523],"value":2020.1712945299982},"region":{"value":"Europe"}}}],"name":"NODE_0000214","node_attrs":{"country":{"value":"Spain"},"country_exposure":{"value":"Spain"},"div":0.0002375603101345384,"num_date":{"confidence":[2020.143455935103,2020.174658191414],"value":2020.1548166345785},"region":{"value":"Europe"}}}],"name":"NODE_0000212","node_attrs":{"country":{"value":"Spain"},"country_exposure":{"value":"Spain"},"div":0.00023756031013453838,"num_date":{"confidence":[2020.1448126025582,2020.1605113544902],"value":2020.1543938082903},"region":{"value":"Europe"}}},{"branch_attrs":{"mutations":{}},"children":[{"branch_attrs":{"mutations":{}},"children":[{"branch_attrs":{"mutations":{}},"children":[{"branch_attrs":{"mutations":{"nuc":["A21694G"]}},"name":"Portugal/PT0501/2020","node_attrs":{"author":{"author":"Borges et al et al","value":"Borges et al et al"},"country":{"value":"Portugal"},"country_exposure":{"value":"Portugal"},"div":0.00027118219517515086,"division":{"value":"Portugal"},"host":{"value":"Human"},"num_date":{"confidence":[2020.2035519125684,2020.2035519125684],"value":2020.2035519125684},"pangolin_lineage":{"value":"A.2"},"region":{"value":"Europe"},"url":"https://www.gisaid.org"}},{"branch_attrs":{"labels":{"aa":"orf1ab: V5710I"},"mutations":{"nuc":["G17392A"],"orf1ab":["V5710I"]}},"name":"Spain/COV001512/2020","node_attrs":{"age":{"value":"51"},"author":{"author":"Silvia Hern<cc><c1>ez Crespo et al","value":"Silvia Hern<cc><c1>ez Crespo et al"},"country":{"value":"Spain"},"country_exposure":{"value":"Spain"},"div":0.0002711824976271805,"division":{"value":"Basque Country"},"host":{"value":"Human"},"location":{"value":"Vitoria-Gasteiz"},"num_date":{"confidence":[2020.2090163934427,2020.2090163934427],"value":2020.2090163934427},"pangolin_lineage":{"value":"A.2"},"region":{"value":"Europe"},"url":"https://www.gisaid.org"}}],"name":"NODE_0000223","node_attrs":{"country":{"value":"Spain"},"country_exposure":{"value":"Spain"},"div":0.00023756031013453843,"num_date":{"confidence":[2020.1412470336406,2020.1994225741853],"value":2020.179708778306},"region":{"value":"Europe"}}},{"branch_attrs":{"mutations":{}},"children":[{"branch_attrs":{"labels":{"aa":"S: T573I"},"mutations":{"S":["T573I"],"nuc":["C23280T"]}},"name":"Mexico/CDMX-INCMNSZ_02/2020","node_attrs":{"age":{"value":"71"},"author":{"author":"Guillermo M. Ruiz-Palacios et al","paper_url":"https://dx.doi.org/10.1101/2020.05.27.120402","title":"Genomic analysis of early SARS-CoV-2 strains introduced in Mexico","value":"Guillermo M. Ruiz-Palacios et al"},"country":{"value":"Mexico"},"country_exposure":{"value":"Mexico"},"div":0.0002710923322639914,"division":{"value":"Mexico City"},"host":{"value":"Human"},"num_date":{"confidence":[2020.1898907103825,2020.1898907103825],"value":2020.1898907103825},"pangolin_lineage":{"value":"A.2"},"region":{"value":"North America"},"url":"https://www.gisaid.org"}},{"branch_attrs":{"mutations":{"nuc":["C26681T"]}},"children":[{"branch_attrs":{"mutations":{"nuc":["C7834T"]}},"name":"42199265","node_attrs":{"GISAID_clade":{"value":"19B"},"age":{"value":"55"},"country":{"value":"Switzerland"},"country_exposure":{"value":"Switzerland"},"div":0.000304391565197789,"division":{"value":"Basel-Stadt"},"host":{"value":"Human"},"location":{"value":"Basel"},"num_date":{"confidence":[2020.214480874317,2020.214480874317],"value":2020.214480874317},"pangolin_lineage":{"value":"A.2"},"region":{"value":"Europe"}}},{"branch_attrs":{"labels":{"aa":"N: E367-, P368-, K369-, K370-, D371-, K372-, K373-, K374-, K375-, A376-, D377-, E378-, T379-, Q380-, A381-, L382-, P383-, Q384-, R385-, Q386-, K387-, K388-, Q389-, Q390-, T391-, V392-, T393-, L394-, L395-, P396-, A397-, A398-, D399-, L400-, D401-, D402-, F403-, S404-, K405-, Q406-, L407-, Q408-, Q409-, S410-, M411-, S412-, S413-, A414-, D415-, S416-, T417-, Q418-, A419-, *420-; ORF10: M1-, G2-, Y3-, I4-, N5-, V6-, F7-, A8-, F9-, P10-, F11-, T12-, I13-, Y14-, S15-, L16-, L17-, L18-, C19-, R20-, M21-, N22-, S23-, R24-, N25-, Y26-, I27-, A28-, Q29-, V30-, D31-, V32-, V33-, N34-, F35-, N36-, L37-, T38-, *39-"},"mutations":{"N":["E367-","P368-","K369-","K370-","D371-","K372-","K373-","K374-","K375-","A376-","D377-","E378-","T379-","Q380-","A381-","L382-","P383-","Q384-","R385-","Q386-","K387-","K388-","Q389-","Q390-","T391-","V392-","T393-","L394-","L395-","P396-","A397-","A398-","D399-","L400-","D401-","D402-","F403-","S404-","K405-","Q406-","L407-","Q408-","Q409-","S410-","M411-","S412-","S413-","A414-","D415-","S416-","T417-","Q418-","A419-","*420-"],"ORF10":["M1-","G2-","Y3-","I4-","N5-","V6-","F7-","A8-","F9-","P10-","F11-","T12-","I13-","Y14-","S15-","L16-","L17-","L18-","C19-","R20-","M21-","N22-","S23-","R24-","N25-","Y26-","I27-","A28-","Q29-","V30-","D31-","V32-","V33-","N34-","F35-","N36-","L37-","T38-","*39-"],"nuc":["T51-","G29372-","A29373-","G29374-","C29375-","C29376-","T29377-","A29378-","A29379-","A29380-","A29381-","A29382-","G29383-","G29384-","A29385-","C29386-","A29387-","A29388-","A29389-","A29390-","A29391-","G29392-","A29393-","A29394-","G29395-","A29396-","A29397-","G29398-","G29399-","C29400-","T29401-","G29402-","A29403-","T29404-","G29405-","A29406-","A29407-","A29408-","C29409-","T29410-","C29411-","A29412-","A29413-","G29414-","C29415-","C29416-","T29417-","T29418-","A29419-","C29420-","C29421-","G29422-","C29423-","A29424-","G29425-","A29426-","G29427-","A29428-","C29429-","A29430-","G29431-","A29432-","A29433-","G29434-","A29435-","A29436-","A29437-","C29438-","A29439-","G29440-","C29441-","A29442-","A29443-","A29444-","C29445-","T29446-","G29447-","T29448-","G29449-","A29450-","C29451-","T29452-","C29453-","T29454-","T29455-","C29456-","T29457-","T29458-","C29459-","C29460-","T29461-","G29462-","C29463-","T29464-","G29465-","C29466-","A29467-","G29468-","A29469-","T29470-","T29471-","T29472-","G29473-","G29474-","A29475-","T29476-","G29477-","A29478-","T29479-","T29480-","T29481-","C29482-","T29483-","C29484-","C29485-","A29486-","A29487-","A29488-","C29489-","A29490-","A29491-","T29492-","T29493-","G29494-","C29495-","A29496-","A29497-","C29498-","A29499-","A29500-","T29501-","C29502-","C29503-","A29504-","T29505-","G29506-","A29507-","G29508-","C29509-","A29510-","G29511-","T29512-","G29513-","C29514-","T29515-","G29516-","A29517-","C29518-","T29519-","C29520-","A29521-","A29522-","C29523-","T29524-","C29525-","A29526-","G29527-","G29528-","C29529-","C29530-","T29531-","A29532-","A29533-","A29534-","C29535-","T29536-","C29537-","A29538-","T29539-","G29540-","C29541-","A29542-","G29543-","A29544-","C29545-","C29546-","A29547-","C29548-","A29549-","C29550-","A29551-","A29552-","G29554-","C29555-","A29556-","G29557-","A29558-","T29559-","G29560-","G29561-","G29562-","C29563-","T29564-","A29565-","T29566-","A29567-","T29568-","A29569-","A29570-","A29571-","C29572-","G29573-","T29574-","T29575-","T29576-","T29577-","C29578-","G29579-","C29580-","T29581-","T29582-","T29583-","T29584-","C29585-","C29586-","G29587-","T29588-","T29589-","T29590-","A29591-","C29592-","G29593-","A29594-","T29595-","A29596-","T29597-","A29598-","T29599-","A29600-","G29601-","T29602-","C29603-","T29604-","A29605-","C29606-","T29607-","C29608-","T29609-","T29610-","G29611-","T29612-","G29613-","C29614-","A29615-","G29616-","A29617-","A29618-","T29619-","G29620-","A29621-","A29622-","T29623-","T29624-","C29625-","T29626-","C29627-","G29628-","T29629-","A29630-","A29631-","C29632-","T29633-","A29634-","C29635-","A29636-","T29637-","A29638-","G29639-","C29640-","A29641-","C29642-","A29643-","A29644-","G29645-","T29646-","A29647-","G29648-","A29649-","T29650-","G29651-","T29652-","A29653-","G29654-","T29655-","T29656-","A29657-","A29658-","C29659-","T29660-","T29661-","T29662-","A29663-","A29664-","T29665-","C29666-","T29667-","C29668-","A29669-","C29670-","A29671-","T29672-","A29673-","G29674-","C29675-","A29676-","A29677-","T29678-","C29679-","T29680-","T29681-","T29682-","A29683-","A29684-","T29685-","C29686-","A29687-","G29688-","T29689-","G29690-","T29691-","G29692-","T29693-","A29694-","A29695-","C29696-","A29697-","T29698-","T29699-","A29700-","G29701-","G29702-","G29703-","A29704-","G29705-","G29706-","A29707-","C29708-","T29709-","T29710-","G29711-","A29712-","A29713-","A29714-","G29715-","A29716-","G29717-","C29718-","C29719-","A29720-","C29721-","C29722-","A29723-","C29724-","A29725-","T29726-","T29727-","T29728-","T29729-","C29730-","A29731-","C29732-","C29733-","G29734-","A29735-","G29736-","G29737-","C29738-","C29739-","A29740-","C29741-","G29742-","C29743-","G29744-","G29745-","A29746-","G29747-","T29748-","A29749-","C29750-","G29751-","A29752-","T29753-","C29754-","G29755-","A29756-","G29757-","T29758-","G29759-","T29760-","A29761-","C29762-","A29763-","G29764-","T29765-","G29766-","A29767-","A29768-","C29769-","A29770-","A29771-","T29772-","G29773-","C29774-","T29775-","A29776-","G29777-","G29778-","G29779-","A29780-","G29781-","A29782-","G29783-","C29784-","T29785-","G29786-","C29787-","C29788-","T29789-","A29790-","T29791-","A29792-","T29793-","G29794-","G29795-","A29796-","A29797-","G29798-","A29799-","G29800-","C29801-","C29802-","C29803-"]}},"name":"Vietnam/HCMC-35016/2020","node_attrs":{"age":{"value":"50"},"author":{"author":"Nguyen Van Vinh Chau et al","value":"Nguyen Van Vinh Chau et al"},"country":{"value":"Vietnam"},"country_exposure":{"value":"Vietnam"},"div":0.00027085929070854017,"division":{"value":"Ho Chi Minh City"},"host":{"value":"Human"},"num_date":{"confidence":[2020.217213114754,2020.217213114754],"value":2020.217213114754},"pangolin_lineage":{"value":"A.2"},"region":{"value":"Asia"},"url":"https://www.gisaid.org"}}],"name":"NODE_0000863","node_attrs":{"country":{"value":"Switzerland"},"country_exposure":{"value":"Vietnam"},"div":0.00027085929070854017,"num_date":{"confidence":[2020.1839606998321,2020.2100406804348],"value":2020.197307053634},"region":{"value":"Europe"}}}],"name":"NODE_0000224","node_attrs":{"country":{"value":"Mexico"},"country_exposure":{"value":"Spain"},"div":0.00023756031013453843,"num_date":{"confidence":[2020.1426603939974,2020.189840082382],"value":2020.1714331179548},"region":{"value":"Europe"}}}],"name":"NODE_0000222","node_attrs":{"country":{"value":"Spain"},"country_exposure":{"value":"Spain"},"div":0.0002375603101345384,"num_date":{"confidence":[2020.141991008354,2020.185075330036],"value":2020.162888415073},"region":{"value":"Europe"}}},{"branch_attrs":{"mutations":{}},"children":[{"branch_attrs":{"mutations":{"nuc":["C4540T"]}},"children":[{"branch_attrs":{"mutations":{}},"name":"Spain/Valencia203/2020","node_attrs":{"age":{"value":"84"},"author":{"author":"David Navarro et al","value":"David Navarro et al"},"country":{"value":"Spain"},"country_exposure":{"value":"Spain"},"div":0.0002708592907085403,"division":{"value":"Comunitat Valenciana"},"host":{"value":"Human"},"location":{"value":"Valencia"},"num_date":{"confidence":[2020.217213114754,2020.217213114754],"value":2020.217213114754},"pangolin_lineage":{"value":"A.2"},"region":{"value":"Europe"},"url":"https://www.gisaid.org"}},{"branch_attrs":{"labels":{"aa":"N: P13L"},"mutations":{"N":["P13L"],"nuc":["C28311T"]}},"children":[{"branch_attrs":{"mutations":{}},"name":"Australia/SAP037/2020","node_attrs":{"author":{"author":"Lex Leong et al","value":"Lex Leong et al"},"country":{"value":"Australia"},"country_exposure":{"value":"Australia"},"div":0.00030415860175341783,"division":{"value":"South Australia"},"host":{"value":"Human"},"num_date":{"confidence":[2020.217213114754,2020.217213114754],"value":2020.217213114754},"pangolin_lineage":{"value":"A.2"},"region":{"value":"Oceania"},"url":"https://www.gisaid.org"}},{"branch_attrs":{"mutations":{}},"name":"Australia/VIC304/2020","node_attrs":{"age":{"value":"69"},"author":{"author":"Caly L. et al","paper_url":"https://dx.doi.org/10.1101/2020.05.12.20099929","title":"Tracking the COVID-19 pandemic in Australia using genomics","value":"Caly L. et al B"},"country":{"value":"Australia"},"country_exposure":{"value":"Australia"},"div":0.00030415860175341783,"division":{"value":"Victoria"},"host":{"value":"Human"},"num_date":{"confidence":[2020.2254098360656,2020.2254098360656],"value":2020.2254098360656},"pangolin_lineage":{"value":"A.2"},"region":{"value":"Oceania"},"url":"https://www.gisaid.org"}}],"name":"NODE_0000887","node_attrs":{"country":{"value":"Australia"},"country_exposure":{"value":"Australia"},"div":0.0003041586017534178,"num_date":{"confidence":[2020.1956165488643,2020.2157523636627],"value":2020.2052056766875},"region":{"value":"Oceania"}}}],"name":"NODE_0000886","node_attrs":{"country":{"value":"Spain"},"country_exposure":{"value":"Spain"},"div":0.00027085929070854017,"num_date":{"confidence":[2020.1754417925,2020.2090525118936],"value":2020.1878411851849},"region":{"value":"Europe"}}},{"branch_attrs":{"labels":{"aa":"S: I197V"},"mutations":{"S":["I197V"],"nuc":["A22151G"]}},"children":[{"branch_attrs":{"mutations":{"nuc":["C9430T"]}},"name":"Greece/16/2020","node_attrs":{"author":{"author":"Maria Bampali et al","value":"Maria Bampali et al"},"country":{"value":"Greece"},"country_exposure":{"value":"Greece"},"div":0.00030447955868225706,"division":{"value":"Athens"},"host":{"value":"Human"},"num_date":{"confidence":[2020.2117486338798,2020.2117486338798],"value":2020.2117486338798},"pangolin_lineage":{"value":"A.2"},"region":{"value":"Europe"},"url":"https://www.gisaid.org"}},{"branch_attrs":{"labels":{"aa":"N: S310N"},"mutations":{"N":["S310N"],"nuc":["T51-","T52-","G53-","T54-","A55-","G56-","A57-","T58-","C59-","T60-","G61-","T62-","T63-","C64-","T65-","C66-","T67-","A68-","A69-","A70-","C71-","G72-","A73-","A74-","C75-","T76-","T77-","T78-","A79-","A80-","A81-","A82-","T83-","C84-","T85-","G86-","T87-","G88-","T89-","G90-","G91-","C92-","T93-","G94-","T95-","C96-","A97-","C98-","T99-","C100-","G101-","G102-","C103-","T104-","G105-","C106-","A107-","T108-","G109-","C110-","T111-","T112-","A113-","G114-","T115-","G116-","C117-","A118-","C119-","T120-","C121-","A122-","C123-","G124-","C125-","A126-","G127-","T128-","A129-","T130-","A131-","A132-","T133-","T134-","A135-","A136-","T137-","A138-","A139-","C140-","T141-","A142-","A143-","T144-","T145-","A146-","C147-","T148-","G149-","T150-","C151-","G152-","T153-","T154-","G155-","A156-","C157-","A158-","G159-","G160-","A161-","C162-","A163-","C164-","G165-","A166-","G167-","T168-","A169-","A170-","C171-","T172-","C173-","G174-","T175-","C176-","T177-","A178-","T179-","C180-","T181-","T182-","C183-","T184-","G185-","C186-","A187-","G188-","G189-","C190-","T191-","G192-","C193-","T194-","T195-","A196-","C197-","G198-","G199-","T200-","G29202A","G29742-","C29743-","G29744-","G29745-","A29746-","G29747-","T29748-","A29749-","C29750-","G29751-","A29752-","T29753-","C29754-","G29755-","A29756-","G29757-","T29758-","G29759-","T29760-","A29761-","C29762-","A29763-","G29764-","T29765-","G29766-","A29767-","A29768-","C29769-","A29770-","A29771-","T29772-","G29773-","C29774-","T29775-","A29776-","G29777-","G29778-","G29779-","A29780-","G29781-","A29782-","G29783-","C29784-","T29785-","G29786-","C29787-","C29788-","T29789-","A29790-","T29791-","A29792-","T29793-","G29794-","G29795-","A29796-","A29797-","G29798-","A29799-","G29800-","C29801-","C29802-","C29803-"]}},"name":"Uruguay/UY-NYUMC850/2020","node_attrs":{"age":{"value":"80"},"author":{"author":"Maria Victoria Elizondo et al","value":"Maria Victoria Elizondo et al"},"country":{"value":"Uruguay"},"country_exposure":{"value":"Uruguay"},"div":0.00030494671479605167,"division":{"value":"Montevideo"},"host":{"value":"Human"},"num_date":{"confidence":[2020.2090163934427,2020.2090163934427],"value":2020.2090163934427},"pangolin_lineage":{"value":"A.2"},"region":{"value":"South America"},"url":"https://www.gisaid.org"}},{"branch_attrs":{"mutations":{}},"children":[{"branch_attrs":{"mutations":{}},"name":"Brazil/RJ0113/2020","node_attrs":{"age":{"value":"57"},"author":{"author":"Filipe Romero et al","value":"Filipe Romero et al"},"country":{"value":"Brazil"},"country_exposure":{"value":"Brazil"},"div":0.00027094786898317985,"division":{"value":"Rio de Janeiro"},"host":{"value":"Human"},"num_date":{"confidence":[2020.2090163934427,2020.2090163934427],"value":2020.2090163934427},"pangolin_lineage":{"value":"A.2"},"region":{"value":"South America"},"url":"https://www.gisaid.org"}},{"branch_attrs":{"mutations":{}},"name":"Senegal/136/2020","node_attrs":{"age":{"value":"51"},"author":{"author":"Ndongo Dia et al","value":"Ndongo Dia et al"},"country":{"value":"Senegal"},"country_exposure":{"value":"Senegal"},"div":0.0002709478689831799,"division":{"value":"Dakar"},"host":{"value":"Human"},"num_date":{"confidence":[2020.198087431694,2020.198087431694],"value":2020.198087431694},"pangolin_lineage":{"value":"A.2"},"region":{"value":"Africa"},"url":"https://www.gisaid.org"}}],"name":"NODE_0000230","node_attrs":{"country":{"value":"Brazil"},"country_exposure":{"value":"Brazil"},"div":0.00027094786898317985,"num_date":{"confidence":[2020.1875878108904,2020.198087431694],"value":2020.1966260149627},"region":{"value":"Europe"}}}],"name":"NODE_0000879","node_attrs":{"country":{"value":"Uruguay"},"country_exposure":{"value":"Uruguay"},"div":0.0002709478689831798,"num_date":{"confidence":[2020.1745403532811,2020.1954476772423],"value":2020.1885232094935},"region":{"value":"Europe"}}}],"name":"NODE_0000226","node_attrs":{"country":{"value":"Spain"},"country_exposure":{"value":"Spain"},"div":0.0002375603101345384,"num_date":{"confidence":[2020.1428188778211,2020.185934095228],"value":2020.1626188795476},"region":{"value":"Europe"}}}],"name":"NODE_0000220","node_attrs":{"country":{"value":"Spain"},"country_exposure":{"value":"Spain"},"div":0.00023756031013453838,"num_date":{"confidence":[2020.1398127391492,2020.1816846735844],"value":2020.1545100630296},"region":{"value":"Europe"}}}],"name":"NODE_0000210","node_attrs":{"country":{"value":"Spain"},"country_exposure":{"value":"Spain"},"div":0.00023756031013453835,"num_date":{"confidence":[2020.1398438740614,2020.156394723581],"value":2020.14573503502},"region":{"value":"Europe"}}}],"name":"NODE_0000203","node_attrs":{"country":{"value":"Spain"},"country_exposure":{"value":"Spain"},"div":0.00023756031013453833,"num_date":{"confidence":[2020.1297591966215,2020.149871304162],"value":2020.1446011173573},"region":{"value":"Europe"}}}],"name":"NODE_0000850","node_attrs":{"country":{"value":"Spain"},"country_exposure":{"value":"Spain"},"div":0.0002375603101345383,"num_date":{"confidence":[2020.0362442359042,2020.1458313470953],"value":2020.14483215067},"region":{"value":"Europe"}}},{"branch_attrs":{"mutations":{}},"children":[{"branch_attrs":{"mutations":{}},"name":"Wuhan/WH04/2020","node_attrs":{"age":{"value":"39"},"author":{"author":"Weijun Chen et al","paper_url":"https://dx.doi.org/10.1016/S0140-6736(20)30251-8","title":"Genomic characterisation and epidemiology of 2019 novel coronavirus: implications for virus origins and receptor binding","value":"Weijun Chen et al"},"country":{"value":"China"},"country_exposure":{"value":"China"},"div":6.659526968628926e-05,"division":{"value":"Hubei"},"host":{"value":"Human"},"location":{"value":"Wuhan"},"num_date":{"confidence":[2020.0122950819673,2020.0122950819673],"value":2020.0122950819673},"pangolin_lineage":{"value":"A"},"region":{"value":"Asia"},"url":"https://www.gisaid.org"}},{"branch_attrs":{"mutations":{}},"children":[{"branch_attrs":{"mutations":{}},"children":[{"branch_attrs":{"mutations":{}},"children":[{"branch_attrs":{"mutations":{}},"name":"Taiwan/3/2020","node_attrs":{"age":{"value":"52"},"author":{"author":"Ji-Rong Yang et al","value":"Ji-Rong Yang et al A"},"country":{"value":"Taiwan"},"country_exposure":{"value":"Taiwan"},"div":6.65952696862893e-05,"division":{"value":"Taiwan"},"host":{"value":"Human"},"location":{"value":"Taipei"},"num_date":{"confidence":[2020.0642076502731,2020.0642076502731],"value":2020.0642076502731},"pangolin_lineage":{"value":"A"},"region":{"value":"Asia"},"url":"https://www.gisaid.org"}},{"branch_attrs":{"mutations":{"nuc":["T51-","T52-","G53-","T54-"]}},"name":"Australia/NSW01/2020","node_attrs":{"age":{"value":"43"},"author":{"author":"Eden J-S et al","paper_url":"https://dx.doi.org/10.1101/2020.04.19.048751","title":"Revealing COVID-19 Transmission by SARS-CoV-2 Genome Sequencing and Agent Based Modelling","value":"Eden J-S et al"},"country":{"value":"Australia"},"country_exposure":{"value":"China"},"div":6.65952696862893e-05,"division":{"value":"New South Wales"},"host":{"value":"Human"},"location":{"value":"Sydney"},"num_date":{"confidence":[2020.0642076502731,2020.0642076502731],"value":2020.0642076502731},"pangolin_lineage":{"value":"A"},"region":{"value":"Oceania"},"url":"https://www.gisaid.org"}}],"name":"NODE_0000234","node_attrs":{"country":{"value":"China"},"country_exposure":{"value":"China"},"div":6.659526968628927e-05,"num_date":{"confidence":[2020.0439341938422,2020.0642076502731],"value":2020.060244655927},"region":{"value":"Asia"}}},{"branch_attrs":{"mutations":{}},"children":[{"branch_attrs":{"mutations":{}},"children":[{"branch_attrs":{"mutations":{}},"name":"Hangzhou/ZJU-02/2020","node_attrs":{"age":{"value":"31"},"author":{"author":"Hangping Yao et al","paper_url":"https://dx.doi.org/10.1056/NEJMoa2006100","title":"Spread of SARS-CoV-2 in the Icelandic Population","value":"Hangping Yao et al"},"country":{"value":"China"},"country_exposure":{"value":"China"},"div":6.659526968628931e-05,"division":{"value":"Zhejiang"},"host":{"value":"Human"},"location":{"value":"Hangzhou"},"num_date":{"confidence":[2020.0696721311476,2020.0696721311476],"value":2020.0696721311476},"pangolin_lineage":{"value":"A"},"region":{"value":"Asia"},"url":"https://www.gisaid.org"}},{"branch_attrs":{"mutations":{}},"name":"Xinyu/JX122/2020","node_attrs":{"age":{"value":"26"},"author":{"author":"JianXiong Li et al","value":"JianXiong Li et al"},"country":{"value":"China"},"country_exposure":{"value":"China"},"div":6.659526968628931e-05,"division":{"value":"Jiangxi"},"host":{"value":"Human"},"location":{"value":"Xinyu"},"num_date":{"confidence":[2020.0669398907103,2020.0669398907103],"value":2020.0669398907103},"pangolin_lineage":{"value":"A"},"region":{"value":"Asia"},"url":"https://www.gisaid.org"}}],"name":"NODE_0000237","node_attrs":{"country":{"value":"China"},"country_exposure":{"value":"China"},"div":6.659526968628929e-05,"num_date":{"confidence":[2020.051859358931,2020.0669398907103],"value":2020.0669398907103},"region":{"value":"Asia"}}},{"branch_attrs":{"mutations":{}},"children":[{"branch_attrs":{"labels":{"aa":"ORF8: G96X, *122X"},"mutations":{"ORF8":["G96X","*122X"],"nuc":["T28181-"]}},"children":[{"branch_attrs":{"labels":{"aa":"ORF8: M1-, K2-, F3-, L4-, V5-, F6-, L7-, G8-, I9-, I10-, T11-, T12-, V13-, A14-, A15-, F16-, H17-, Q18-, E19-, C20-, S21-, L22-, Q23-, S24-, C25-, T26-, Q27-, H28-, Q29-, P30-, Y31-, V32-, V33-, D34-, D35-, P36-, C37-, P38-, I39-, H40-, F41-, Y42-, S43-, K44-, W45-, Y46-, I47-, R48-, V49-, G50-, A51-, R52-, K53-, S54-, A55-, P56-, L57-, I58-, E59-, L60-, C61-, V62-, D63-, E64-, A65-, G66-, S67-, K68-, S69-, P70-, I71-, Q72-, Y73-, I74-, D75-, I76-, G77-, N78-, Y79-, T80-, V81-, S82-, C83-, S84-, P85-, F86-, T87-, I88-, N89-, C90-, Q91-, E92-, P93-, K94-, L95-, X96-, S97-, L98-, V99-, V100-, R101-, C102-, S103-, F104-, Y105-, E106-, D107-, F108-, L109-, E110-, Y111-, H112-, X122*"},"mutations":{"ORF8":["M1-","K2-","F3-","L4-","V5-","F6-","L7-","G8-","I9-","I10-","T11-","T12-","V13-","A14-","A15-","F16-","H17-","Q18-","E19-","C20-","S21-","L22-","Q23-","S24-","C25-","T26-","Q27-","H28-","Q29-","P30-","Y31-","V32-","V33-","D34-","D35-","P36-","C37-","P38-","I39-","H40-","F41-","Y42-","S43-","K44-","W45-","Y46-","I47-","R48-","V49-","G50-","A51-","R52-","K53-","S54-","A55-","P56-","L57-","I58-","E59-","L60-","C61-","V62-","D63-","E64-","A65-","G66-","S67-","K68-","S69-","P70-","I71-","Q72-","Y73-","I74-","D75-","I76-","G77-","N78-","Y79-","T80-","V81-","S82-","C83-","S84-","P85-","F86-","T87-","I88-","N89-","C90-","Q91-","E92-","P93-","K94-","L95-","X96-","S97-","L98-","V99-","V100-","R101-","C102-","S103-","F104-","Y105-","E106-","D107-","F108-","L109-","E110-","Y111-","H112-","X122*"],"nuc":["A27848-","C27849-","T27850-","T27851-","G27852-","A27853-","A27854-","C27855-","T27856-","G27857-","C27858-","A27859-","A27860-","G27861-","A27862-","T27863-","C27864-","A27865-","T27866-","A27867-","A27868-","T27869-","G27870-","A27871-","A27872-","A27873-","C27874-","T27875-","T27876-","G27877-","T27878-","C27879-","A27880-","C27881-","G27882-","C27883-","C27884-","T27885-","A27886-","A27887-","A27888-","C27889-","G27890-","A27891-","A27892-","C27893-","A27894-","T27895-","G27896-","A27897-","A27898-","A27899-","T27900-","T27901-","T27902-","C27903-","T27904-","T27905-","G27906-","T27907-","T27908-","T27909-","T27910-","C27911-","T27912-","T27913-","A27914-","G27915-","G27916-","A27917-","A27918-","T27919-","C27920-","A27921-","T27922-","C27923-","A27924-","C27925-","A27926-","A27927-","C27928-","T27929-","G27930-","T27931-","A27932-","G27933-","C27934-","T27935-","G27936-","C27937-","A27938-","T27939-","T27940-","T27941-","C27942-","A27943-","C27944-","C27945-","A27946-","A27947-","G27948-","A27949-","A27950-","T27951-","G27952-","T27953-","A27954-","G27955-","T27956-","T27957-","T27958-","A27959-","C27960-","A27961-","G27962-","T27963-","C27964-","A27965-","T27966-","G27967-","T27968-","A27969-","C27970-","T27971-","C27972-","A27973-","A27974-","C27975-","A27976-","T27977-","C27978-","A27979-","A27980-","C27981-","C27982-","A27983-","T27984-","A27985-","T27986-","G27987-","T27988-","A27989-","G27990-","T27991-","T27992-","G27993-","A27994-","T27995-","G27996-","A27997-","C27998-","C27999-","C28000-","G28001-","T28002-","G28003-","T28004-","C28005-","C28006-","T28007-","A28008-","T28009-","T28010-","C28011-","A28012-","C28013-","T28014-","T28015-","C28016-","T28017-","A28018-","T28019-","T28020-","C28021-","T28022-","A28023-","A28024-","A28025-","T28026-","G28027-","G28028-","T28029-","A28030-","T28031-","A28032-","T28033-","T28034-","A28035-","G28036-","A28037-","G28038-","T28039-","A28040-","G28041-","G28042-","A28043-","G28044-","C28045-","T28046-","A28047-","G28048-","A28049-","A28050-","A28051-","A28052-","T28053-","C28054-","A28055-","G28056-","C28057-","A28058-","C28059-","C28060-","T28061-","T28062-","T28063-","A28064-","A28065-","T28066-","T28067-","G28068-","A28069-","A28070-","T28071-","T28072-","G28073-","T28074-","G28075-","C28076-","G28077-","T28078-","G28079-","G28080-","A28081-","T28082-","G28083-","A28084-","G28085-","G28086-","C28087-","T28088-","G28089-","G28090-","T28091-","T28092-","C28093-","T28094-","A28095-","A28096-","A28097-","T28098-","C28099-","A28100-","C28101-","C28102-","C28103-","A28104-","T28105-","T28106-","C28107-","A28108-","G28109-","T28110-","A28111-","C28112-","A28113-","T28114-","C28115-","G28116-","A28117-","T28118-","A28119-","T28120-","C28121-","G28122-","G28123-","T28124-","A28125-","A28126-","T28127-","T28128-","A28129-","T28130-","A28131-","C28132-","A28133-","G28134-","T28135-","T28136-","T28137-","C28138-","C28139-","T28140-","G28141-","T28142-","T28143-","C28144-","A28145-","C28146-","C28147-","T28148-","T28149-","T28150-","T28151-","A28152-","C28153-","A28154-","A28155-","T28156-","T28157-","A28158-","A28159-","T28160-","T28161-","G28162-","C28163-","C28164-","A28165-","G28166-","G28167-","A28168-","A28169-","C28170-","C28171-","T28172-","A28173-","A28174-","A28175-","T28176-","T28177-","G28178-","G28179-","G28180-","A28182-","G28183-","T28184-","C28185-","T28186-","T28187-","G28188-","T28189-","A28190-","G28191-","T28192-","G28193-","C28194-","G28195-","T28196-","T28197-","G28198-","T28199-","T28200-","C28201-","G28202-","T28203-","T28204-","C28205-","T28206-","A28207-","T28208-","G28209-","A28210-","A28211-","G28212-","A28213-","C28214-","T28215-","T28216-","T28217-","T28218-","T28219-","A28220-","G28221-","A28222-","G28223-","T28224-","A28225-","T28226-","C28227-","A28228-","T28229-"]}},"name":"Singapore/15/2020","node_attrs":{"age":{"value":"56"},"author":{"author":"Mak TM et al","value":"Mak TM et al"},"country":{"value":"Singapore"},"country_exposure":{"value":"Singapore"},"div":6.659526968628931e-05,"division":{"value":"Singapore"},"host":{"value":"Human"},"location":{"value":"Singapore"},"num_date":{"confidence":[2020.0724043715848,2020.0724043715848],"value":2020.0724043715848},"pangolin_lineage":{"value":"A"},"region":{"value":"Asia"},"url":"https://www.gisaid.org"}},{"branch_attrs":{"mutations":{}},"name":"Shaoxing/01/2020","node_attrs":{"age":{"value":"33"},"author":{"author":"Jinkun Chen et al","value":"Jinkun Chen et al"},"country":{"value":"China"},"country_exposure":{"value":"China"},"div":6.65952696862894e-05,"division":{"value":"Zhejiang"},"host":{"value":"Human"},"location":{"value":"Keqiao"},"num_date":{"confidence":[2020.0724043715848,2020.0724043715848],"value":2020.0724043715848},"pangolin_lineage":{"value":"A"},"region":{"value":"Asia"},"url":"https://www.gisaid.org"}}],"name":"NODE_0000239","node_attrs":{"country":{"value":"China"},"country_exposure":{"value":"China"},"div":6.65952696862893e-05,"num_date":{"confidence":[2020.0592839851815,2020.0724043715848],"value":2020.0685008691212},"region":{"value":"Asia"}}},{"branch_attrs":{"mutations":{}},"children":[{"branch_attrs":{"mutations":{}},"children":[{"branch_attrs":{"mutations":{"nuc":["T51-","T52-","G53-","T54-","A55-","G56-","A57-","T58-","C59-","T60-","G61-","T62-","T63-","C64-","T65-","C66-","T67-","A68-","A69-","A70-","C71-","G72-","A73-","A74-","C75-","T76-","T77-","T78-","A79-","A80-","A81-","A82-","T83-","C84-","T85-","G86-","T87-","G88-","T89-","G90-","G91-","C92-","T93-","G94-","T95-","C96-","A97-","C98-","T99-","C100-","G101-","G102-","C103-","T104-","G105-","C106-","A107-","T108-","G109-","C110-","T111-","T112-","A113-","G114-","T115-","G116-","C117-","A118-","C119-","T120-","C121-","A122-","C123-","G124-","C125-","A126-","G127-","T128-","A129-","T130-","A131-","A132-","T133-","T134-","A135-","A136-","T137-","A138-","A139-","C140-","T141-","A142-","A143-","T144-","T145-","A146-","C147-","T148-","G149-","T150-","C151-","G152-","T153-","T154-","G155-","A156-","C157-","A158-","G159-","G160-","A161-","C162-","A163-","C164-","G165-","A166-","G167-","T168-","A169-","A170-","C171-","T172-","C173-","G174-","T175-","C176-","T177-","A178-","T179-","C180-","T181-","T182-","C183-","T184-","G185-","C186-","A187-","G188-","G189-","C190-","T191-","G192-","C193-","T194-","T195-","A196-","C197-","G198-","G199-","T200-","T201-","T202-","C203-","G204-","T205-","C206-","T29680-","T29681-","T29682-","A29683-","A29684-","T29685-","C29686-","A29687-","G29688-","T29689-","G29690-","T29691-","G29692-","T29693-","A29694-","A29695-","C29696-","A29697-","T29698-","T29699-","A29700-","G29701-","G29702-","G29703-","A29704-","G29705-","G29706-","A29707-","C29708-","T29709-","T29710-","G29711-","A29712-","A29713-","A29714-","G29715-","A29716-","G29717-","C29718-","C29719-","A29720-","C29721-","C29722-","A29723-","C29724-","A29725-","T29726-","T29727-","T29728-","T29729-","C29730-","A29731-","C29732-","C29733-","G29734-","A29735-","G29736-","G29737-","C29738-","C29739-","A29740-","C29741-","G29742-","C29743-","G29744-","G29745-","A29746-","G29747-","T29748-","A29749-","C29750-","G29751-","A29752-","T29753-","C29754-","G29755-","A29756-","G29757-","T29758-","G29759-","T29760-","A29761-","C29762-","A29763-","G29764-","T29765-","G29766-","A29767-","A29768-","C29769-","A29770-","A29771-","T29772-","G29773-","C29774-","T29775-","A29776-","G29777-","G29778-","G29779-","A29780-","G29781-","A29782-","G29783-","C29784-","T29785-","G29786-","C29787-","C29788-","T29789-","A29790-","T29791-","A29792-","T29793-","G29794-","G29795-","A29796-","A29797-","G29798-","A29799-","G29800-","C29801-","C29802-","C29803-"]}},"name":"Taiwan/NTU01/2020","node_attrs":{"age":{"value":"50"},"author":{"author":"Shiou-Hwei Yeh et al","value":"Shiou-Hwei Yeh et al A"},"country":{"value":"Taiwan"},"country_exposure":{"value":"China"},"div":6.659526968628944e-05,"division":{"value":"Taiwan"},"host":{"value":"Human"},"location":{"value":"Taipei"},"num_date":{"confidence":[2020.0833333333333,2020.0833333333333],"value":2020.0833333333333},"pangolin_lineage":{"value":"A"},"region":{"value":"Asia"},"url":"https://www.gisaid.org"}},{"branch_attrs":{"mutations":{}},"name":"Belgium/GHB-03021/2020","node_attrs":{"age":{"value":"54"},"author":{"author":"Bert Vanmechelen et al","paper_url":"https://dx.doi.org/10.1101/2020.05.05.078758","title":"A phylodynamic workflow to rapidly gain insights into the dispersal history and dynamics of SARS-CoV-2 lineages","value":"Bert Vanmechelen et al"},"country":{"value":"Belgium"},"country_exposure":{"value":"China"},"div":6.659526968628934e-05,"division":{"value":"Leuven"},"host":{"value":"Human"},"num_date":{"confidence":[2020.0915300546449,2020.0915300546449],"value":2020.0915300546449},"pangolin_lineage":{"value":"A"},"region":{"value":"Europe"},"url":"https://www.gisaid.org"}}],"name":"NODE_0000242","node_attrs":{"country":{"value":"Taiwan"},"country_exposure":{"value":"China"},"div":6.659526968628931e-05,"num_date":{"confidence":[2020.0681359523642,2020.0833333333333],"value":2020.0780455946758},"region":{"value":"Asia"}}},{"branch_attrs":{"mutations":{}},"children":[{"branch_attrs":{"mutations":{}},"children":[{"branch_attrs":{"mutations":{"nuc":["T51-","T52-","G53-","T54-"]}},"name":"Chile/Talca-25343/2020","node_attrs":{"age":{"value":"53"},"author":{"author":"Gaete A et al","value":"Gaete A et al"},"country":{"value":"Chile"},"country_exposure":{"value":"Chile"},"div":6.659526968628935e-05,"division":{"value":"Talca"},"host":{"value":"Human"},"num_date":{"confidence":[2020.1953551912568,2020.1953551912568],"value":2020.1953551912568},"pangolin_lineage":{"value":"A"},"region":{"value":"South America"},"url":"https://www.gisaid.org"}},{"branch_attrs":{"mutations":{}},"name":"Guangzhou/GZMU0025/2020","node_attrs":{"age":{"value":"72"},"author":{"author":"et al","value":"et al"},"country":{"value":"China"},"country_exposure":{"value":"China"},"div":6.659526968628935e-05,"division":{"value":"Guangdong"},"host":{"value":"Human"},"location":{"value":"Guangzhou"},"num_date":{"confidence":[2020.0969945355191,2020.0969945355191],"value":2020.0969945355191},"pangolin_lineage":{"value":"A"},"region":{"value":"Asia"},"url":"https://www.gisaid.org"}}],"name":"NODE_0000245","node_attrs":{"country":{"value":"China"},"country_exposure":{"value":"China"},"div":6.659526968628933e-05,"num_date":{"confidence":[2020.072955048929,2020.0969945355191],"value":2020.085798705136},"region":{"value":"Asia"}}},{"branch_attrs":{"mutations":{"nuc":["C26088T"]}},"children":[{"branch_attrs":{"labels":{"aa":"orf1ab: F5958L"},"mutations":{"nuc":["T12364A","C18138G","A19719T"],"orf1ab":["F5958L"]}},"name":"Chile/Santiago_27/2020","node_attrs":{"age":{"value":"29"},"author":{"author":"Andr\u0329s E Castillo et al","value":"Andr\u0329s E Castillo et al"},"country":{"value":"Chile"},"country_exposure":{"value":"Chile"},"div":0.00020627763720158893,"division":{"value":"Santiago"},"host":{"value":"Human"},"num_date":{"confidence":[2020.2062841530055,2020.2062841530055],"value":2020.2062841530055},"pangolin_lineage":{"value":"A.5"},"region":{"value":"South America"},"url":"https://www.gisaid.org"}},{"branch_attrs":{"labels":{"aa":"orf1ab: L2062F, K4451N"},"mutations":{"nuc":["T51-","T52-","G53-","T54-","C850T","C6449T","G13617T"],"orf1ab":["L2062F","K4451N"]}},"name":"Spain/Valencia92/2020","node_attrs":{"age":{"value":"80"},"author":{"author":"Lidia Ruiz Roldan et al","value":"Lidia Ruiz Roldan et al"},"country":{"value":"Spain"},"country_exposure":{"value":"Spain"},"div":0.0002012132465676692,"division":{"value":"Comunitat Valenciana"},"host":{"value":"Human"},"location":{"value":"Valencia"},"num_date":{"confidence":[2020.2062841530055,2020.2062841530055],"value":2020.2062841530055},"pangolin_lineage":{"value":"A.5"},"region":{"value":"Europe"},"url":"https://www.gisaid.org"}},{"branch_attrs":{"mutations":{"nuc":["C19983T"]}},"children":[{"branch_attrs":{"labels":{"aa":"orf1ab: V6188F"},"mutations":{"nuc":["C14599T","G18826T","C26873T"],"orf1ab":["V6188F"]}},"name":"Chile/Santiago_62/2020","node_attrs":{"age":{"value":"36"},"author":{"author":"Andr\u0329s E Castillo et al","value":"Andr\u0329s E Castillo et al"},"country":{"value":"Chile"},"country_exposure":{"value":"Chile"},"div":0.00023450117697377455,"division":{"value":"Santiago"},"host":{"value":"Human"},"num_date":{"confidence":[2020.198087431694,2020.198087431694],"value":2020.198087431694},"pangolin_lineage":{"value":"A.5"},"region":{"value":"South America"},"url":"https://www.gisaid.org"}},{"branch_attrs":{"mutations":{"nuc":["C241T"]}},"name":"Spain/Valencia161/2020","node_attrs":{"age":{"value":"51"},"author":{"author":"Juan Alberola Engu<cc>_danos et al","value":"Juan Alberola Engu<cc>_danos et al"},"country":{"value":"Spain"},"country_exposure":{"value":"Spain"},"div":0.00016678941137648141,"division":{"value":"Comunitat Valenciana"},"host":{"value":"Human"},"location":{"value":"Valencia"},"num_date":{"confidence":[2020.214480874317,2020.214480874317],"value":2020.214480874317},"pangolin_lineage":{"value":"A.5"},"region":{"value":"Europe"},"url":"https://www.gisaid.org"}}],"name":"NODE_0000696","node_attrs":{"country":{"value":"Spain"},"country_exposure":{"value":"Spain"},"div":0.00013319137149235446,"num_date":{"confidence":[2020.1472407473339,2020.1868817572672],"value":2020.155994292333},"region":{"value":"Europe"}}},{"branch_attrs":{"mutations":{}},"children":[{"branch_attrs":{"mutations":{}},"name":"Australia/VIC138/2020","node_attrs":{"age":{"value":"79"},"author":{"author":"Caly L. et al","paper_url":"https://dx.doi.org/10.1101/2020.05.12.20099929","title":"Tracking the COVID-19 pandemic in Australia using genomics","value":"Caly L. et al B"},"country":{"value":"Australia"},"country_exposure":{"value":"Australia"},"div":9.989320769704741e-05,"division":{"value":"Victoria"},"host":{"value":"Human"},"num_date":{"confidence":[2020.146174863388,2020.146174863388],"value":2020.146174863388},"pangolin_lineage":{"value":"A.5"},"region":{"value":"Oceania"},"url":"https://www.gisaid.org"}},{"branch_attrs":{"mutations":{}},"children":[{"branch_attrs":{"mutations":{}},"children":[{"branch_attrs":{"labels":{"aa":"orf1ab: H45Y"},"mutations":{"nuc":["C398T"],"orf1ab":["H45Y"]}},"name":"Spain/Valencia107/2020","node_attrs":{"age":{"value":"82"},"author":{"author":"Loreto Ferr\u033cs Abad et al","value":"Loreto Ferr\u033cs Abad et al"},"country":{"value":"Spain"},"country_exposure":{"value":"Spain"},"div":0.00013345976602592246,"division":{"value":"Comunitat Valenciana"},"host":{"value":"Human"},"location":{"value":"Valencia"},"num_date":{"confidence":[2020.2117486338798,2020.2117486338798],"value":2020.2117486338798},"pangolin_lineage":{"value":"A.5"},"region":{"value":"Europe"},"url":"https://www.gisaid.org"}},{"branch_attrs":{"mutations":{"nuc":["T27801C"]}},"name":"Austria/CeMM0212/2020","node_attrs":{"age":{"value":"51"},"author":{"author":"Alexandra Popa et al","value":"Alexandra Popa et al"},"country":{"value":"Austria"},"country_exposure":{"value":"Austria"},"div":0.0001334252857266365,"division":{"value":"Vienna"},"host":{"value":"Human"},"num_date":{"confidence":[2020.2062841530055,2020.2062841530055],"value":2020.2062841530055},"pangolin_lineage":{"value":"A.5"},"region":{"value":"Europe"},"url":"https://www.gisaid.org"}}],"name":"NODE_0000250","node_attrs":{"country":{"value":"Spain"},"country_exposure":{"value":"Spain"},"div":9.989320769704747e-05,"num_date":{"confidence":[2020.1579991309338,2020.2051996958935],"value":2020.1807979108519},"region":{"value":"Europe"}}},{"branch_attrs":{"mutations":{}},"children":[{"branch_attrs":{"mutations":{}},"children":[{"branch_attrs":{"mutations":{}},"name":"Mexico/Queretaro-InDRE_04/2020","node_attrs":{"age":{"value":"43"},"author":{"author":"Gisela Barrera Badillo et al","paper_url":"https://dx.doi.org/10.1101/2020.05.27.120402","title":"Genomic analysis of early SARS-CoV-2 strains introduced in Mexico","value":"Gisela Barrera Badillo et al"},"country":{"value":"Mexico"},"country_exposure":{"value":"Mexico"},"div":9.98932076970475e-05,"division":{"value":"Queretaro"},"host":{"value":"Human"},"num_date":{"confidence":[2020.1898907103825,2020.1898907103825],"value":2020.1898907103825},"pangolin_lineage":{"value":"A.5"},"region":{"value":"North America"},"url":"https://www.gisaid.org"}},{"branch_attrs":{"mutations":{}},"name":"Mexico/CDMX-InDRE_18/2020","node_attrs":{"age":{"value":"44"},"author":{"author":"Rodriguez-Maldonado Abril et al","value":"Rodriguez-Maldonado Abril et al"},"country":{"value":"Mexico"},"country_exposure":{"value":"Mexico"},"div":9.98932076970475e-05,"division":{"value":"Queretaro"},"host":{"value":"Human"},"num_date":{"confidence":[2020.1953551912568,2020.1953551912568],"value":2020.1953551912568},"pangolin_lineage":{"value":"A.5"},"region":{"value":"North America"},"url":"https://www.gisaid.org"}}],"name":"NODE_0000253","node_attrs":{"country":{"value":"Mexico"},"country_exposure":{"value":"Mexico"},"div":9.98932076970475e-05,"num_date":{"confidence":[2020.1760645467427,2020.1898907103825],"value":2020.1898907103825},"region":{"value":"North America"}}},{"branch_attrs":{"mutations":{}},"children":[{"branch_attrs":{"mutations":{"nuc":["A18978G"]}},"name":"Spain/Valencia162/2020","node_attrs":{"age":{"value":"47"},"author":{"author":"Juan Alberola Engu<cc>_danos et al","value":"Juan Alberola Engu<cc>_danos et al"},"country":{"value":"Spain"},"country_exposure":{"value":"Spain"},"div":0.00013358109039783968,"division":{"value":"Comunitat Valenciana"},"host":{"value":"Human"},"location":{"value":"Valencia"},"num_date":{"confidence":[2020.214480874317,2020.214480874317],"value":2020.214480874317},"pangolin_lineage":{"value":"A.5"},"region":{"value":"Europe"},"url":"https://www.gisaid.org"}},{"branch_attrs":{"mutations":{"nuc":["C8140T"]}},"name":"Portugal/PT0130/2020","node_attrs":{"author":{"author":"Borges et al et al","value":"Borges et al et al"},"country":{"value":"Portugal"},"country_exposure":{"value":"Portugal"},"div":0.0001334243061058518,"division":{"value":"Portugal"},"host":{"value":"Human"},"num_date":{"confidence":[2020.2254098360656,2020.2254098360656],"value":2020.2254098360656},"pangolin_lineage":{"value":"A.5"},"region":{"value":"Europe"},"url":"https://www.gisaid.org"}}],"name":"NODE_0000255","node_attrs":{"country":{"value":"Spain"},"country_exposure":{"value":"Spain"},"div":9.98932076970475e-05,"num_date":{"confidence":[2020.17431918501,2020.206147352811],"value":2020.1924970981868},"region":{"value":"Europe"}}}],"name":"NODE_0000252","node_attrs":{"country":{"value":"Spain"},"country_exposure":{"value":"Spain"},"div":9.989320769704747e-05,"num_date":{"confidence":[2020.1602814961443,2020.1880051714886],"value":2020.1782913269858},"region":{"value":"Europe"}}}],"name":"NODE_0000249","node_attrs":{"country":{"value":"Spain"},"country_exposure":{"value":"Spain"},"div":9.989320769704744e-05,"num_date":{"confidence":[2020.1380741964035,2020.1849848169625],"value":2020.1571203175256},"region":{"value":"Europe"}}}],"name":"NODE_0000248","node_attrs":{"country":{"value":"Spain"},"country_exposure":{"value":"Spain"},"div":9.989320769704741e-05,"num_date":{"confidence":[2020.1420445500937,2020.146174863388],"value":2020.146174863388},"region":{"value":"Europe"}}},{"branch_attrs":{"mutations":{"nuc":["C17470T"]}},"children":[{"branch_attrs":{"labels":{"aa":"N: R191C; ORF3a: D183Y; orf1ab: M3627I"},"mutations":{"N":["R191C"],"ORF3a":["D183Y"],"nuc":["C7945T","G11146C","G25939T","T26187C","C28844T"],"orf1ab":["M3627I"]}},"name":"Spain/Zaragoza2415/2020","node_attrs":{"age":{"value":"50"},"author":{"author":"Antonio Rezusta L<cc>_pez et al","value":"Antonio Rezusta L<cc>_pez et al"},"country":{"value":"Spain"},"country_exposure":{"value":"Spain"},"div":0.0003059102027154319,"division":{"value":"Aragon"},"host":{"value":"Human"},"location":{"value":"Zaragoza"},"num_date":{"confidence":[2020.2254098360656,2020.2254098360656],"value":2020.2254098360656},"pangolin_lineage":{"value":"A.5"},"region":{"value":"Europe"},"url":"https://www.gisaid.org"}},{"branch_attrs":{"labels":{"aa":"N: D103Y"},"mutations":{"N":["D103Y"],"nuc":["G28580T"]}},"name":"Chile/Talca-2/2020","node_attrs":{"age":{"value":"33"},"author":{"author":"Andr\u0329s E. Castillo et al","paper_url":"https://dx.doi.org/10.1002/jmv.25797","title":"Phylogenetic analysis of the first four SARS-CoV-2 cases in Chile","value":"Andr\u0329s E. Castillo et al"},"country":{"value":"Chile"},"country_exposure":{"value":"Chile"},"div":0.00016682392722789911,"division":{"value":"Talca"},"host":{"value":"Human"},"num_date":{"confidence":[2020.1734972677596,2020.1734972677596],"value":2020.1734972677596},"pangolin_lineage":{"value":"A.5"},"region":{"value":"South America"},"url":"https://www.gisaid.org"}},{"branch_attrs":{"labels":{"aa":"N: G238C"},"mutations":{"N":["G238C"],"nuc":["G28985T"]}},"children":[{"branch_attrs":{"labels":{"aa":"orf1ab: D6491Y"},"mutations":{"nuc":["C13384T","G19735T"],"orf1ab":["D6491Y"]}},"name":"Colombia/INS-79253/2020","node_attrs":{"age":{"value":"26"},"author":{"author":"Katherine Laiton-Donato et al","paper_url":"https://dx.doi.org/10.1101/2020.06.02.20120782","title":"Substitutions in Spike and Nucleocapsid proteins of SARS-CoV-2 circulating in Colombia","value":"Katherine Laiton-Donato et al A"},"country":{"value":"Colombia"},"country_exposure":{"value":"Colombia"},"div":0.00023399158446773196,"division":{"value":"Antioquia"},"host":{"value":"Human"},"location":{"value":"Medellin"},"num_date":{"confidence":[2020.1898907103825,2020.1898907103825],"value":2020.1898907103825},"pangolin_lineage":{"value":"A.5"},"region":{"value":"South America"},"url":"https://www.gisaid.org"}},{"branch_attrs":{"mutations":{}},"name":"Colombia/INS-80825/2020","node_attrs":{"age":{"value":"28"},"author":{"author":"Katherine Laiton-Donato et al","paper_url":"https://dx.doi.org/10.1101/2020.06.02.20120782","title":"Substitutions in Spike and Nucleocapsid proteins of SARS-CoV-2 circulating in Colombia","value":"Katherine Laiton-Donato et al A"},"country":{"value":"Colombia"},"country_exposure":{"value":"Colombia"},"div":0.00016658822734061553,"division":{"value":"Antioquia"},"host":{"value":"Human"},"location":{"value":"Medellin"},"num_date":{"confidence":[2020.2090163934427,2020.2090163934427],"value":2020.2090163934427},"pangolin_lineage":{"value":"A.5"},"region":{"value":"South America"},"url":"https://www.gisaid.org"}}],"name":"NODE_0000706","node_attrs":{"country":{"value":"Colombia"},"country_exposure":{"value":"Colombia"},"div":0.0001665882273406155,"num_date":{"confidence":[2020.1596359319171,2020.1846081313008],"value":2020.1753052435204},"region":{"value":"South America"}}},{"branch_attrs":{"mutations":{}},"children":[{"branch_attrs":{"mutations":{}},"name":"Mexico/EdoMex-InDRE_03/2020","node_attrs":{"age":{"value":"71"},"author":{"author":"Irma L<cc>_pez Mart<cc>_nez et al","paper_url":"https://dx.doi.org/10.1101/2020.05.27.120402","title":"Genomic analysis of early SARS-CoV-2 strains introduced in Mexico","value":"Irma L<cc>_pez Mart<cc>_nez et al"},"country":{"value":"Mexico"},"country_exposure":{"value":"Mexico"},"div":0.00013319137149235452,"division":{"value":"Estado de Mexico"},"host":{"value":"Human"},"num_date":{"confidence":[2020.1734972677596,2020.1734972677596],"value":2020.1734972677596},"pangolin_lineage":{"value":"A.5"},"region":{"value":"North America"},"url":"https://www.gisaid.org"}},{"branch_attrs":{"mutations":{}},"name":"Uruguay/Mdeo-1/2020","node_attrs":{"author":{"author":"Panzera et al","value":"Panzera et al"},"country":{"value":"Uruguay"},"country_exposure":{"value":"Uruguay"},"div":0.00013319137149235452,"division":{"value":"Montevideo"},"host":{"value":"Human"},"num_date":{"confidence":[2020.198087431694,2020.198087431694],"value":2020.198087431694},"pangolin_lineage":{"value":"A.5"},"region":{"value":"South America"},"url":"https://www.gisaid.org"}}],"name":"NODE_0000258","node_attrs":{"country":{"value":"Spain"},"country_exposure":{"value":"Spain"},"div":0.0001331913714923545,"num_date":{"confidence":[2020.1576480673593,2020.1734972677596],"value":2020.1734972677596},"region":{"value":"South America"}}},{"branch_attrs":{"mutations":{"nuc":["T51-","T52-","G53-","T54-","A55-","G56-","A57-","T58-","C59-","T60-","G61-","T62-","T63-","C64-","T65-","C66-","T67-","A68-","A69-","A70-","C71-","G72-","A73-","A74-","C75-","T76-","T77-","T78-","A79-","A80-","A81-","A82-","T83-","C84-","T85-","G86-","T87-","G88-","T89-","G90-","G91-","C92-","T93-","G94-","T95-","C96-","A97-","C98-","T99-","C100-","G101-","G102-","C103-","T104-","G105-","C106-","A107-","T108-","G109-","C110-","T111-","T112-","A113-","G114-","T115-","G116-","C117-","A118-","C119-","T120-","C121-","A122-","C123-","G124-","C125-","A126-","G127-","T128-","A129-","T130-","A131-","A132-","T133-","T134-","A135-","A136-","T137-","A138-","A139-","C140-","T141-","A142-","A143-","T144-","T145-","A146-","C147-","T148-","G149-","T150-","C151-","G152-","T153-","T154-","G155-","A156-","C157-","A158-","G159-","G160-","A161-","C162-","A163-","C164-","G165-","A166-","G167-","T168-","A169-","A170-","C171-","T172-","C173-","G174-","T175-","C176-","T177-","A178-","T179-","C180-","T181-","T182-","C183-","T184-","G185-","C186-","A187-","G188-","G189-","C190-","T191-","G192-","C193-","T194-","T195-","A196-","C197-","G198-","G199-","T200-","C25521T","G29742-","C29743-","G29744-","G29745-","A29746-","G29747-","T29748-","A29749-","C29750-","G29751-","A29752-","T29753-","C29754-","G29755-","A29756-","G29757-","T29758-","G29759-","T29760-","A29761-","C29762-","A29763-","G29764-","T29765-","G29766-","A29767-","A29768-","C29769-","A29770-","A29771-","T29772-","G29773-","C29774-","T29775-","A29776-","G29777-","G29778-","G29779-","A29780-","G29781-","A29782-","G29783-","C29784-","T29785-","G29786-","C29787-","C29788-","T29789-","A29790-","T29791-","A29792-","T29793-","G29794-","G29795-","A29796-","A29797-","G29798-","A29799-","G29800-","C29801-","C29802-","C29803-"]}},"children":[{"branch_attrs":{"mutations":{"nuc":["-55A","-56G","-57A","-58T","-59C","-60T","-61G","-62T","-63T","-64C","-65T","-66C","-67T","-68A","-69A","-70A","-71C","-72G","-73A","-74A","-75C","-76T","-77T","-78T","-79A","-80A","-81A","-82A","-83T","-84C","-85T","-86G","-87T","-88G","-89T","-90G","-91G","-92C","-93T","-94G","-95T","-96C","-97A","-98C","-99T","-100C","-101G","-102G","-103C","-104T","-105G","-106C","-107A","-108T","-109G","-110C","-111T","-112T","-113A","-114G","-115T","-116G","-117C","-118A","-119C","-120T","-121C","-122A","-123C","-124G","-125C","-126A","-127G","-128T","-129A","-130T","-131A","-132A","-133T","-134T","-135A","-136A","-137T","-138A","-139A","-140C","-141T","-142A","-143A","-144T","-145T","-146A","-147C","-148T","-149G","-150T","-151C","-152G","-153T","-154T","-155G","-156A","-157C","-158A","-159G","-160G","-161A","-162C","-163A","-164C","-165G","-166A","-167G","-168T","-169A","-170A","-171C","-172T","-173C","-174G","-175T","-176C","-177T","-178A","-179T","-180C","-181T","-182T","-183C","-184T","-185G","-186C","-187A","-188G","-189G","-190C","-191T","-192G","-193C","-194T","-195T","-196A","-197C","-198G","-199G","-200T","C6310T","-29742G","-29743C","-29744G","-29745G","-29746A","-29747G","-29748T","-29749A","-29750C","-29751G","-29752A","-29753T","-29754C","-29755G","-29756A","-29757G","-29758T","-29759G","-29760T","-29761A","-29762C","-29763A","-29764G","-29765T","-29766G","-29767A","-29768A","-29769C","-29770A","-29771A","-29772T","-29773G","-29774C","-29775T","-29776A","-29777G","-29778G","-29779G","-29780A","-29781G","-29782A","-29783G","-29784C","-29785T","-29786G","-29787C","-29788C","-29789T","-29790A","-29791T","-29792A","-29793T","-29794G","-29795G","-29796A","-29797A","-29798G","-29799A","-29800G","-29801C","-29802C","-29803C"]}},"name":"Uruguay/UY-5/2020","node_attrs":{"author":{"author":"Cecilia Salazar et al","paper_url":"https://dx.doi.org/10.1101/2020.05.09.086223","title":"Multiple introductions, regional spread and local differentiation during the first week of COVID-19 epidemic in Montevideo, Uruguay","value":"Cecilia Salazar et al"},"country":{"value":"Uruguay"},"country_exposure":{"value":"Uruguay"},"div":0.00020058401198034954,"division":{"value":"Montevideo"},"host":{"value":"Human"},"num_date":{"confidence":[2020.2090163934427,2020.2090163934427],"value":2020.2090163934427},"pangolin_lineage":{"value":"A.5"},"region":{"value":"South America"},"url":"https://www.gisaid.org"}},{"branch_attrs":{"labels":{"aa":"orf1ab: T2457K"},"mutations":{"nuc":["-55A","-56G","-57A","-58T","-59C","-60T","-61G","-62T","-63T","-64C","-65T","-66C","-67T","-68A","-69A","-70A","-71C","-72G","-73A","-74A","-75C","-76T","-77T","-78T","-79A","-80A","-81A","-82A","-83T","-84C","-85T","-86G","-87T","-88G","-89T","-90G","-91G","-92C","-93T","-94G","-95T","-96C","-97A","-98C","-99T","-100C","-101G","-102G","-103C","-104T","-105G","-106C","-107A","-108T","-109G","-110C","-111T","-112T","-113A","-114G","-115T","-116G","-117C","-118A","-119C","-120T","-121C","-122A","-123C","-124G","-125C","-126A","-127G","-128T","-129A","-130T","-131A","-132A","-133T","-134T","-135A","-136A","-137T","-138A","-139A","-140C","-141T","-142A","-143A","-144T","-145T","-146A","-147C","-148T","-149G","-150T","-151C","-152G","-153T","-154T","-155G","-156A","-157C","-158A","-159G","-160G","-161A","-162C","-163A","-164C","-165G","-166A","-167G","-168T","-169A","-170A","-171C","-172T","-173C","-174G","-175T","-176C","-177T","-178A","-179T","-180C","-181T","-182T","-183C","-184T","-185G","-186C","-187A","-188G","-189G","-190C","-191T","-192G","-193C","-194T","-195T","-196A","-197C","-198G","-199G","-200T","C7635A","-29742G","-29743C","-29744G","-29745G","-29746A","-29747G","-29748T","-29749A","-29750C","-29751G","-29752A","-29753T","-29754C","-29755G","-29756A","-29757G","-29758T","-29759G","-29760T","-29761A","-29762C","-29763A","-29764G","-29765T","-29766G","-29767A","-29768A","-29769C","-29770A","-29771A","-29772T","-29773G","-29774C","-29775T","-29776A","-29777G","-29778G","-29779G","-29780A","-29781G","-29782A","-29783G","-29784C","-29785T","-29786G","-29787C","-29788C","-29789T","-29790A","-29791T","-29792A","-29793T","-29794G","-29795G","-29796A","-29797A","-29798G","-29799A","-29800G","-29801C","-29802C","-29803C"],"orf1ab":["T2457K"]}},"name":"Uruguay/UY-6/2020","node_attrs":{"author":{"author":"Cecilia Salazar et al","paper_url":"https://dx.doi.org/10.1101/2020.05.09.086223","title":"Multiple introductions, regional spread and local differentiation during the first week of COVID-19 epidemic in Montevideo, Uruguay","value":"Cecilia Salazar et al"},"country":{"value":"Uruguay"},"country_exposure":{"value":"Uruguay"},"div":0.00020105063824155616,"division":{"value":"Montevideo"},"host":{"value":"Human"},"num_date":{"confidence":[2020.2090163934427,2020.2090163934427],"value":2020.2090163934427},"pangolin_lineage":{"value":"A.5"},"region":{"value":"South America"},"url":"https://www.gisaid.org"}},{"branch_attrs":{"mutations":{"nuc":["C13072T"]}},"name":"Uruguay/UY-NYUMC852/2020","node_attrs":{"age":{"value":"45"},"author":{"author":"Maria Victoria Elizondo et al","value":"Maria Victoria Elizondo et al"},"country":{"value":"Uruguay"},"country_exposure":{"value":"Uruguay"},"div":0.0002006100927207694,"division":{"value":"Montevideo"},"host":{"value":"Human"},"num_date":{"confidence":[2020.2090163934427,2020.2090163934427],"value":2020.2090163934427},"pangolin_lineage":{"value":"A.5"},"region":{"value":"South America"},"url":"https://www.gisaid.org"}},{"branch_attrs":{"mutations":{"nuc":["C14184T"]}},"children":[{"branch_attrs":{"mutations":{}},"name":"Uruguay/UY-NYUMC844/2020","node_attrs":{"age":{"value":"61"},"author":{"author":"Maria Victoria Elizondo et al","value":"Maria Victoria Elizondo et al"},"country":{"value":"Uruguay"},"country_exposure":{"value":"Uruguay"},"div":0.00020027476290455739,"division":{"value":"Montevideo"},"host":{"value":"Human"},"num_date":{"confidence":[2020.2090163934427,2020.2090163934427],"value":2020.2090163934427},"pangolin_lineage":{"value":"A.5"},"region":{"value":"South America"},"url":"https://www.gisaid.org"}},{"branch_attrs":{"labels":{"aa":"orf1ab: R550S"},"mutations":{"nuc":["C1913A","C7600T"],"orf1ab":["R550S"]}},"name":"Uruguay/UY-NYUMC845/2020","node_attrs":{"age":{"value":"59"},"author":{"author":"Maria Victoria Elizondo et al","value":"Maria Victoria Elizondo et al"},"country":{"value":"Uruguay"},"country_exposure":{"value":"Uruguay"},"div":0.00027216676477341686,"division":{"value":"Montevideo"},"host":{"value":"Human"},"num_date":{"confidence":[2020.2090163934427,2020.2090163934427],"value":2020.2090163934427},"pangolin_lineage":{"value":"A.5"},"region":{"value":"South America"},"url":"https://www.gisaid.org"}}],"name":"NODE_0000717","node_attrs":{"country":{"value":"Uruguay"},"country_exposure":{"value":"Uruguay"},"div":0.0002002747629045573,"num_date":{"confidence":[2020.183673725647,2020.2050244365437],"value":2020.1955377905954},"region":{"value":"South America"}}},{"branch_attrs":{"mutations":{}},"children":[{"branch_attrs":{"mutations":{}},"children":[{"branch_attrs":{"mutations":{}},"name":"Uruguay/UY-NYUMC846/2020","node_attrs":{"age":{"value":"24"},"author":{"author":"Maria Victoria Elizondo et al","value":"Maria Victoria Elizondo et al"},"country":{"value":"Uruguay"},"country_exposure":{"value":"Uruguay"},"div":0.00016673290814395926,"division":{"value":"Montevideo"},"host":{"value":"Human"},"num_date":{"confidence":[2020.2090163934427,2020.2090163934427],"value":2020.2090163934427},"pangolin_lineage":{"value":"A.5"},"region":{"value":"South America"},"url":"https://www.gisaid.org"}},{"branch_attrs":{"mutations":{"nuc":["-55A","-56G","-57A","-58T","-59C","-60T","-61G","-62T","-63T","-64C","-65T","-66C","-67T","-68A","-69A","-70A","-71C","-72G","-73A","-74A","-75C","-76T","-77T","-78T","-79A","-80A","-81A","-82A","-83T","-84C","-85T","-86G","-87T","-88G","-89T","-90G","-91G","-92C","-93T","-94G","-95T","-96C","-97A","-98C","-99T","-100C","-101G","-102G","-103C","-104T","-105G","-106C","-107A","-108T","-109G","-110C","-111T","-112T","-113A","-114G","-115T","-116G","-117C","-118A","-119C","-120T","-121C","-122A","-123C","-124G","-125C","-126A","-127G","-128T","-129A","-130T","-131A","-132A","-133T","-134T","-135A","-136A","-137T","-138A","-139A","-140C","-141T","-142A","-143A","-144T","-145T","-146A","-147C","-148T","-149G","-150T","-151C","-152G","-153T","-154T","-155G","-156A","-157C","-158A","-159G","-160G","-161A","-162C","-163A","-164C","-165G","-166A","-167G","-168T","-169A","-170A","-171C","-172T","-173C","-174G","-175T","-176C","-177T","-178A","-179T","-180C","-181T","-182T","-183C","-184T","-185G","-186C","-187A","-188G","-189G","-190C","-191T","-192G","-193C","-194T","-195T","-196A","-197C","-198G","-199G","-200T","-29742G","-29743C","-29744G","-29745G","-29746A","-29747G","-29748T","-29749A","-29750C","-29751G","-29752A","-29753T","-29754C","-29755G","-29756A","-29757G","-29758T","-29759G","-29760T","-29761A","-29762C","-29763A","-29764G","-29765T","-29766G","-29767A","-29768A","-29769C","-29770A","-29771A","-29772T","-29773G","-29774C","-29775T","-29776A","-29777G","-29778G","-29779G","-29780A","-29781G","-29782A","-29783G","-29784C","-29785T","-29786G","-29787C","-29788C","-29789T","-29790A","-29791T","-29792A","-29793T","-29794G","-29795G","-29796A","-29797A","-29798G","-29799A","-29800G","-29801C","-29802C","-29803C"]}},"name":"Uruguay/UY-9/2020","node_attrs":{"author":{"author":"Cecilia Salazar et al","paper_url":"https://dx.doi.org/10.1101/2020.05.09.086223","title":"Multiple introductions, regional spread and local differentiation during the first week of COVID-19 epidemic in Montevideo, Uruguay","value":"Cecilia Salazar et al"},"country":{"value":"Uruguay"},"country_exposure":{"value":"Uruguay"},"div":0.00016673290814395929,"division":{"value":"Montevideo"},"host":{"value":"Human"},"num_date":{"confidence":[2020.214480874317,2020.214480874317],"value":2020.214480874317},"pangolin_lineage":{"value":"A.5"},"region":{"value":"South America"},"url":"https://www.gisaid.org"}}],"name":"NODE_0000263","node_attrs":{"country":{"value":"Uruguay"},"country_exposure":{"value":"Uruguay"},"div":0.00016673290814395918,"num_date":{"confidence":[2020.1918815072584,2020.2090163934427],"value":2020.2015005823407},"region":{"value":"South America"}}},{"branch_attrs":{"mutations":{}},"children":[{"branch_attrs":{"mutations":{}},"name":"Uruguay/UY-NYUMC847/2020","node_attrs":{"age":{"value":"40"},"author":{"author":"Maria Victoria Elizondo et al","value":"Maria Victoria Elizondo et al"},"country":{"value":"Uruguay"},"country_exposure":{"value":"Uruguay"},"div":0.0001667329081439592,"division":{"value":"Montevideo"},"host":{"value":"Human"},"num_date":{"confidence":[2020.2090163934427,2020.2090163934427],"value":2020.2090163934427},"pangolin_lineage":{"value":"A.5"},"region":{"value":"South America"},"url":"https://www.gisaid.org"}},{"branch_attrs":{"mutations":{}},"children":[{"branch_attrs":{"mutations":{}},"name":"Uruguay/UY-NYUMC855/2020","node_attrs":{"age":{"value":"56"},"author":{"author":"Maria Victoria Elizondo et al","value":"Maria Victoria Elizondo et al"},"country":{"value":"Uruguay"},"country_exposure":{"value":"Uruguay"},"div":0.00016673290814395929,"division":{"value":"Montevideo"},"host":{"value":"Human"},"num_date":{"confidence":[2020.2199453551912,2020.2199453551912],"value":2020.2199453551912},"pangolin_lineage":{"value":"A.5"},"region":{"value":"South America"},"url":"https://www.gisaid.org"}},{"branch_attrs":{"mutations":{}},"name":"Uruguay/UY-NYUMC856/2020","node_attrs":{"age":{"value":"67"},"author":{"author":"Maria Victoria Elizondo et al","value":"Maria Victoria Elizondo et al"},"country":{"value":"Uruguay"},"country_exposure":{"value":"Uruguay"},"div":0.00016673290814395934,"division":{"value":"Montevideo"},"host":{"value":"Human"},"num_date":{"confidence":[2020.2199453551912,2020.2199453551912],"value":2020.2199453551912},"pangolin_lineage":{"value":"A.5"},"region":{"value":"South America"},"url":"https://www.gisaid.org"}}],"name":"NODE_0000265","node_attrs":{"country":{"value":"Uruguay"},"country_exposure":{"value":"Uruguay"},"div":0.00016673290814395926,"num_date":{"confidence":[2020.1939953839772,2020.2164454213726],"value":2020.2053907181007},"region":{"value":"South America"}}}],"name":"NODE_0000264","node_attrs":{"country":{"value":"Uruguay"},"country_exposure":{"value":"Uruguay"},"div":0.00016673290814395918,"num_date":{"confidence":[2020.188898603981,2020.2077584370172],"value":2020.200518590829},"region":{"value":"South America"}}}],"name":"NODE_0000261","node_attrs":{"country":{"value":"Uruguay"},"country_exposure":{"value":"Uruguay"},"div":0.0001667329081439591,"num_date":{"confidence":[2020.1781888325054,2020.2033143056306],"value":2020.1925994752019},"region":{"value":"South America"}}}],"name":"NODE_0000710","node_attrs":{"country":{"value":"Uruguay"},"country_exposure":{"value":"Uruguay"},"div":0.00016673290814395902,"num_date":{"confidence":[2020.1688098259488,2020.1958175809639],"value":2020.1871315004466},"region":{"value":"South America"}}}],"name":"NODE_0000704","node_attrs":{"country":{"value":"Spain"},"country_exposure":{"value":"Spain"},"div":0.00013319137149235446,"num_date":{"confidence":[2020.1468202378455,2020.1630964561136],"value":2020.1555134841287},"region":{"value":"South America"}}}],"name":"NODE_0000693","node_attrs":{"country":{"value":"Spain"},"country_exposure":{"value":"Spain"},"div":9.989320769704739e-05,"num_date":{"confidence":[2020.1362427185627,2020.1437030414163],"value":2020.1437030414163},"region":{"value":"Europe"}}}],"name":"NODE_0000244","node_attrs":{"country":{"value":"China"},"country_exposure":{"value":"China"},"div":6.659526968628931e-05,"num_date":{"confidence":[2020.0655463744235,2020.0890192528962],"value":2020.0772168080698},"region":{"value":"Europe"}}}],"name":"NODE_0000241","node_attrs":{"country":{"value":"China"},"country_exposure":{"value":"China"},"div":6.65952696862893e-05,"num_date":{"confidence":[2020.0561708494704,2020.0779884571336],"value":2020.0686525683907},"region":{"value":"Asia"}}}],"name":"NODE_0000238","node_attrs":{"country":{"value":"China"},"country_exposure":{"value":"China"},"div":6.659526968628929e-05,"num_date":{"confidence":[2020.0481948975691,2020.0693189443036],"value":2020.0600511803},"region":{"value":"Asia"}}}],"name":"NODE_0000235","node_attrs":{"country":{"value":"China"},"country_exposure":{"value":"China"},"div":6.659526968628927e-05,"num_date":{"confidence":[2020.0244295625844,2020.0640628546491],"value":2020.0430520760276},"region":{"value":"Asia"}}}],"name":"NODE_0000233","node_attrs":{"country":{"value":"China"},"country_exposure":{"value":"China"},"div":6.659526968628926e-05,"num_date":{"confidence":[2020.0061795357665,2020.061122222992],"value":2020.0347404006175},"region":{"value":"Asia"}}},{"branch_attrs":{"mutations":{"nuc":["C18060T"]}},"children":[{"branch_attrs":{"labels":{"aa":"orf1ab: T4477I"},"mutations":{"nuc":["C865T","C13694T"],"orf1ab":["T4477I"]}},"name":"Singapore/20/2020","node_attrs":{"age":{"value":"31"},"author":{"author":"Mak TM et al","value":"Mak TM et al"},"country":{"value":"Singapore"},"country_exposure":{"value":"Singapore"},"div":0.0001670965991847747,"division":{"value":"Singapore"},"host":{"value":"Human"},"location":{"value":"Singapore"},"num_date":{"confidence":[2020.077868852459,2020.077868852459],"value":2020.077868852459},"pangolin_lineage":{"value":"A"},"region":{"value":"Asia"},"url":"https://www.gisaid.org"}},{"branch_attrs":{"mutations":{}},"children":[{"branch_attrs":{"mutations":{"nuc":["T6025C"]}},"name":"Malaysia/MKAK-CL-2020-6430/2020","node_attrs":{"age":{"value":"45"},"author":{"author":"Mohd Noor Mat Isa et al","value":"Mohd Noor Mat Isa et al"},"country":{"value":"Malaysia"},"country_exposure":{"value":"Malaysia"},"div":0.0001334241818096027,"division":{"value":"Selangor"},"host":{"value":"Human"},"
[truncated: 1,845,063 more chars]
